# Supplementary material for: Healthcare worker trauma and related mental health outcomes during the COVID-19 outbreak in New York City
Source: PLoS One. 2022 Apr 29;17(4):e0267315. doi: 10.1371/journal.pone.0267315 (PMC9053820; doi:10.1371/journal.pone.0267315)
Supplement: S1 Data — (XLSX) [file pone.0267315.s001.xlsx]

## Sheet: Sheet1
Row Labels	Count of Other role in hospital
Activity Therapist	2
Addiction Counselor	3
Assistant ADN	1
Assistant Director	1
Assistant Director of Nursing	1
Asst. Coord Manager	1
Behavioral Health	2
Billing	1
Black,african	1
Bookkeeper	2
Breasfeeding peer counselor	1
CA IV/ Financial Counselor	1
CA111	1
CARE MANAGER	1
Case Worker	2
Certified Nursing Assistant (CNA)	1
certified surgical technologist	1
chaplain	1
Chief and clinician	1
Clerical	13
Clinical Documentation Improvement specialist	1
Clinical Documentation Specialist	1
Coder	1
community health worker	1
Community Liaison	1
Communiy Liasion Worker II	1
coordinating	1
Coordinating Manager	2
Dentist-Oral Healthcare Provider	1
Dietitian	4
Director	1
Educator	1
Finance	3
hci	2
Health information management	2
HIM Medical Records	1
Hospital Care Investigator	1
Hospital police	1
Infection control department	1
Infection Prevention	1
Inpatient Coder	1
LAB	3
Language Assistance	1
Life Safety/Emergency Management	1
LPN, Trauma Registrar	1
MEDICAL INTERPRETER	1
Medical Record Specialist	3
Medical Student	1
Medical Utilization Review Analyst	1
Mortuary	2
MURA	1
n/A	1
navigator	2
Non - clinical supervisor	1
non clinical	1
Occupational Therapist	2
operator	1
Patient Care Associate	51
Patient navigator	1
PATIENTS ACCOUNT	1
PCT	4
Peer Counselor level II	1
Pharmacist	7
pharmacy	3
pharmacy	1
Pharmacy Technician	4
Physical Therapist	1
POCT (LABORATOY)	1
psychologist	2
Public Affairs / Community Outreach	1
Public Health Educator	2
Radiologic Technician	2
Rehab techcian	1
Rehab Therapist	1
Research	3
Research	1
Research assistant	1
Research Associate	1
Risk	1
Senior Bio-Medical Technician	1
Social Worker	1
sonographer/admin	1
System Analyst	1
TECHNICIAN	2
tecnolagist	1
Trauma Manager, RN, MSN	1
Ultrasound Technician	3
Volunteer	1
X-RAY SUPERVISOR	1
(blank)
Grand Total	194

## Sheet: Sheet
Please check below if you agree and consent to participate in this study.	I am happy	I am preoccupied with more than one person I help(ed).	I get satisfaction from being able to help people.	I feel connected to others.	I jump or am startled by unexpected sounds.	I feel invigorated after working with those I help.	I find it difficult to separate my personal life from my life as a helper.	I am not as productive at work because I am losing sleep over traumatic experiences of a person I help(ed).	I think that I might have been affected by the traumatic stress of those I help(ed).	I feel trapped by my job as a helper.	Because of my helping, I have felt "on edge" about various things.	I like my work as a helper.	I feel depressed because of the traumatic experiences of the people I help(ed).	I feel as though I am experiencing the trauma of someone I have helped.	I have beliefs that sustain me.	I am pleased with how I am able to keep up with helping techniques and protocols.	I am the person I always wanted to be.	My work makes me feel satisfied.	I feel worn out because of my work as a helper.	I have happy thoughts and feelings about those I help and how I could help them.	I feel overwhelmed because my workload seems endless.	I believe I can make a difference through my work.	I avoid certain activities or situations because they remind me of frightening experiences of the people I help(ed).	I am proud of what I can do to help.	As a result of my helping, I have intrusive, frightening thoughts.	I feel "bogged down" by the system.	I have thoughts that I am a "success" as a helper.	I can't recall important parts of my work with trauma victims.	I am a very caring person.	I am happy that I chose to do this work.	In the past month, have you had nightmares about the event(s) or thought about the event(s) when you did not want to?	In the past month, have you tried hard not to think about the event(s) or went out of your way to avoid situations that reminded you of the event(s)?	In the past month, have you been constantly on guard, watchful, or easily startled?	In the past month, have you felt numb or detached from people, activities, or your surroundings?	In the past month, have you felt guilty or unable to stop blaming yourself or others for the event(s) or any problems the event(s) may have caused?	I felt dizzy, lightheaded, or faint, when I read or listened to news about the coronavirus.	I had trouble falling or staying asleep because I was thinking about the coronavirus	I felt paralyzed or frozen when I thought about or was exposed to information about the coronavirus.	I lost interest in eating when I thought about or was exposed to information about the coronavirus.	I felt nauseous or had stomach problems when I thought about or was exposed to information about the coronavirus?	I had disturbing thoughts that I may have caught the coronavirus.	I had disturbing thoughts that certain people I saw may have the coronavirus.	I could not stop thinking about the coronavirus.	I dreamed about the coronavirus.	What is your age?	Which of the following best describes your race? (You can choose more than one)	Other Race	Are you of Hispanic, Latino, or Spanish origin or descent?	What is your gender?
Yes, I agree and consent to participate in this study	Very Often	Rarely	Very Often	Very Often	Sometimes	Very Often	Never	Never	Never	Never	Never	Very Often	Never	Never	Very Often	Very Often	Very Often	Very Often	Sometimes	Very Often	Rarely	Very Often	Never	Very Often	Never	Never	Very Often	Never	Very Often	Very Often	No	No	No	No	No	Not at all	Not at all	Not at all	Not at all	Not at all	Not at all	Not at all	Not at all	Not at all	35-44	Black or African American		No, not of Hispanic, Latino, or Spanish origin	Female
Yes, I agree and consent to participate in this study	Very Often	Often	Very Often	Often	Rarely	Often	Sometimes	Rarely	Rarely	Never	Rarely	Very Often	Rarely	Never	Often	Very Often	Often	Sometimes	Rarely	Sometimes	Rarely	Often	Never	Very Often	Never	Never	Often	Rarely	Often	Very Often	No	No	No	No	No	Not at all	Not at all	Not at all	Not at all	Not at all	Not at all	Not at all	Not at all	Not at all	45-54	White		Yes, another Hispanic, Latino, or Spanish origin	Male
	Very Often	Never	Very Often	Very Often	Never	Very Often	Never	Never	Never	Never	Never	Very Often	Never	Never	Very Often	Very Often	Very Often	Very Often	Never	Very Often	Never	Very Often	Never	Very Often	Never	Never	Very Often	Never	Very Often	Very Often	No	No	No	No	No	Not at all	Not at all	Not at all	Not at all	Not at all	Not at all	Not at all	Not at all	Not at all	65+	Black or African American		No, not of Hispanic, Latino, or Spanish origin	Male
Yes, I agree and consent to participate in this study	Very Often	Often	Very Often	Very Often	Sometimes	Often	Never	Rarely	Sometimes	Never	Rarely	Very Often	Never	Rarely	Very Often	Often	Very Often	Very Often	Rarely	Very Often	Sometimes	Very Often	Never	Very Often	Rarely		Often	Never	Very Often	Very Often	No	No	No	No	No	Not at all	Not at all	Not at all	Not at all	Not at all	Not at all	Not at all	Not at all	Not at all	45-54	Black or African American		No, not of Hispanic, Latino, or Spanish origin	Female
Yes, I agree and consent to participate in this study	Very Often		Very Often	Very Often	Never	Very Often	Rarely	Never		Never	Rarely	Very Often	Rarely	Rarely	Often	Very Often	Very Often	Very Often	Rarely	Very Often	Sometimes	Very Often	Never	Very Often	Never	Never	Very Often		Very Often	Very Often	No	No	No	No	No	Rare, less than a day or two	Rare, less than a day or two	Rare, less than a day or two	Not at all	Not at all	Not at all	Rare, less than a day or two	Rare, less than a day or two	Not at all	45-54			No, not of Hispanic, Latino, or Spanish origin	Female
Yes, I agree and consent to participate in this study	Very Often	Rarely	Often	Sometimes	Rarely	Sometimes	Rarely	Sometimes	Very Often	Never	Often	Very Often	Sometimes	Rarely	Often	Often	Often	Often	Often	Sometimes	Often	Very Often	Often	Very Often	Sometimes	Sometimes	Sometimes	Rarely	Very Often	Often	Yes	Yes	No	Yes	No	Not at all	Rare, less than a day or two	Not at all	Not at all	Not at all	Several days	Several days	Rare, less than a day or two	Not at all	35-44	Black or African American		No, not of Hispanic, Latino, or Spanish origin	Female
Yes, I agree and consent to participate in this study	Very Often	Sometimes	Very Often	Very Often	Sometimes	Often	Rarely	Sometimes	Sometimes	Sometimes	Sometimes	Often	Sometimes	Sometimes	Very Often	Very Often	Very Often	Very Often	Sometimes	Sometimes	Sometimes	Often	Sometimes	Very Often	Rarely	Sometimes	Often	Sometimes	Often	Very Often	Yes	Yes	Yes	Yes	No	Not at all	Several days	Several days	Several days	Not at all	Nearly every day over the last 2 weeks	Several days	Several days	Not at all	45-54	Black or African American		No, not of Hispanic, Latino, or Spanish origin	Female
Yes, I agree and consent to participate in this study	Very Often	Very Often	Very Often	Very Often	Very Often	Very Often	Sometimes	Rarely	Never	Never	Rarely	Very Often	Rarely	Sometimes	Often	Often	Very Often	Often	Sometimes	Very Often	Rarely	Very Often	Rarely	Very Often	Rarely	Never	Very Often	Sometimes	Very Often	Very Often	No	No	No	No	No	Rare, less than a day or two	Several days	Not at all	Not at all	Not at all	Several days	Several days	Several days	Rare, less than a day or two	35-44	Black or African American		No, not of Hispanic, Latino, or Spanish origin	Female
Yes, I agree and consent to participate in this study	Very Often	Often	Very Often	Often	Sometimes	Often	Rarely	Never	Never	Sometimes	Sometimes	Often	Never	Never	Often	Often	Often	Often	Rarely	Very Often	Rarely	Often	Rarely	Very Often	Never	Never	Sometimes	Rarely	Very Often	Often	No	Yes	Yes	No	No	Not at all	Rare, less than a day or two	Several days	Several days	Several days	Rare, less than a day or two	Rare, less than a day or two	Several days	Not at all	25-34	Black or African American		Yes, Puerto Rican	Female
Yes, I agree and consent to participate in this study	Very Often	Very Often	Very Often	Very Often	Often	Very Often	Sometimes	Never	Sometimes	Never	Rarely	Very Often	Rarely	Never	Very Often	Very Often	Often	Very Often	Sometimes	Very Often	Never	Very Often	Sometimes	Very Often	Rarely	Rarely	Never	Rarely	Often	Very Often	No	No	No	No	No	Not at all	Not at all	Not at all	Not at all	Not at all	Not at all	Not at all	Not at all	Not at all	65+	Black or African American		Don’t know	Female
Yes, I agree and consent to participate in this study	Very Often	Very Often	Very Often	Very Often	Rarely	Sometimes	Rarely	Rarely	Rarely	Rarely	Rarely	Very Often	Rarely	Rarely	Often	Sometimes	Sometimes	Often	Sometimes	Sometimes	Sometimes	Often	Rarely	Often	Sometimes	Sometimes	Sometimes	Rarely	Very Often	Very Often	No	Yes	Yes	No	No	Not at all	More than 7 days	Rare, less than a day or two	Rare, less than a day or two	Not at all	Several days	Rare, less than a day or two	Rare, less than a day or two	Rare, less than a day or two	45-54	Black or African American		No, not of Hispanic, Latino, or Spanish origin	Female
Yes, I agree and consent to participate in this study	Very Often	Often	Very Often	Very Often	Rarely	Very Often	Never	Never	Never	Never	Never	Very Often	Never	Never	Very Often	Very Often	Very Often	Very Often	Never	Very Often	Never	Often	Never	Very Often	Never	Never	Very Often	Sometimes	Very Often	Very Often	No	No	No	No	No	Not at all	Not at all	Not at all	Not at all	Not at all	Not at all	Not at all	Not at all	Not at all	25-34	Asian		Yes, another Hispanic, Latino, or Spanish origin	Male
Yes, I agree and consent to participate in this study	Often	Very Often	Very Often	Often	Rarely	Often	Never	Never	Never	Never	Never	Very Often	Never	Never	Never	Never	Very Often	Often	Rarely	Often	Never	Often	Never	Often	Never	Never	Often	Never	Very Often	Often	No	Yes	Yes	Yes	No	Not at all	Not at all	Not at all	Not at all	Not at all	Nearly every day over the last 2 weeks	Nearly every day over the last 2 weeks	Several days	Not at all	25-34	Black or African American		No, not of Hispanic, Latino, or Spanish origin	Female
Yes, I agree and consent to participate in this study	Often	Never	Often	Often	Rarely	Sometimes	Rarely	Never	Never	Never	Never	Often	Never	Never	Often	Often	Sometimes	Often	Rarely	Sometimes	Never	Often	Never	Often	Never	Never	Sometimes	Rarely	Sometimes	Sometimes	No	No	No	No	No	Not at all	Not at all	Not at all	Not at all	Not at all	Not at all	Not at all	Not at all	Not at all	55-64	Black or African American		No, not of Hispanic, Latino, or Spanish origin	Male
Yes, I agree and consent to participate in this study	Very Often	Never	Very Often	Often	Rarely	Often	Sometimes	Rarely	Rarely	Never	Never	Very Often	Rarely	Sometimes	Often	Often	Often	Often	Never	Often	Rarely	Often	Rarely	Often	Never	Never	Sometimes	Rarely	Often	Very Often	No	No	No	No	No	Not at all	Rare, less than a day or two	Not at all	Not at all	Rare, less than a day or two	Not at all	Not at all	Rare, less than a day or two	Not at all	55-64	White		No, not of Hispanic, Latino, or Spanish origin	Female
Yes, I agree and consent to participate in this study	Very Often	Very Often		Very Often		Very Often	Very Often	Never	Never	Never	Never	Very Often		Never	Never	Sometimes	Sometimes	Very Often	Sometimes	Sometimes	Never	Rarely		Sometimes	Never	Never	Never	Rarely	Very Often	Often	Yes	No	No	No	No	Not at all	Not at all	Not at all	Several days	Not at all	Not at all	Nearly every day over the last 2 weeks	Nearly every day over the last 2 weeks	Not at all	18-24	Black or African American		Yes, Puerto Rican	Female
Yes, I agree and consent to participate in this study	Very Often	Often	Very Often	Very Often	Rarely	Often	Rarely	Never	Never	Never	Never	Very Often	Never	Never	Rarely	Often	Very Often	Very Often	Rarely	Often	Rarely	Very Often	Never	Very Often	Never	Never	Very Often	Often	Very Often	Very Often	No	No	No	No	No	Not at all	Not at all	Not at all	Not at all	Not at all	Not at all	Not at all	Not at all	Not at all	35-44	Black or African American		No, not of Hispanic, Latino, or Spanish origin	Female
Yes, I agree and consent to participate in this study	Very Often	Very Often	Very Often	Often	Rarely	Very Often	Never	Never	Never	Rarely	Often	Very Often	Never	Never	Often	Very Often	Very Often	Often	Sometimes	Often	Often	Often	Never	Very Often	Never	Never	Sometimes	Never	Very Often	Very Often	No	No	No	No	No	Not at all	Not at all	Not at all	Not at all	Not at all	Not at all	Not at all	Not at all	Not at all	35-44	Asian		Choose not to disclose	Male
Yes, I agree and consent to participate in this study	Very Often	Very Often	Very Often	Very Often	Never	Very Often	Never	Never	Never	Never	Never	Very Often	Never	Never	Very Often	Very Often	Very Often	Very Often	Never	Very Often	Never	Very Often	Never	Very Often	Never	Never	Very Often	Never	Very Often	Very Often	No	No	No	No	No	Not at all	Not at all	Not at all	Not at all	Not at all	Not at all	Not at all	Not at all	Not at all	25-34	Multiple ethnicity / Other (please specify)	Hispanic	Yes, Puerto Rican	Male
Yes, I agree and consent to participate in this study	Never	Often	Very Often	Very Often	Rarely	Often	Never	Never	Never	Never	Never	Very Often	Never	Never	Often	Often	Often	Very Often	Rarely	Very Often	Never	Very Often	Never	Very Often	Never	Never	Often	Never	Very Often	Very Often	No	No	No	No	No	Rare, less than a day or two	Rare, less than a day or two	Not at all	Not at all	Not at all	Rare, less than a day or two	Rare, less than a day or two	Rare, less than a day or two	Rare, less than a day or two	55-64	White		Yes, another Hispanic, Latino, or Spanish origin	Female
Yes, I agree and consent to participate in this study	Very Often	Very Often	Very Often	Sometimes	Never	Never	Never	Never	Rarely	Never	Sometimes	Very Often	Sometimes	Often	Very Often	Very Often	Often	Very Often	Sometimes	Often	Sometimes	Often	Sometimes	Very Often	Sometimes	Sometimes	Very Often	Sometimes	Very Often	Very Often	No	Yes	Yes	No	No	More than 7 days	Rare, less than a day or two	Not at all	Not at all	Not at all	Several days	Rare, less than a day or two	Several days	Not at all	55-64	Black or African American		No, not of Hispanic, Latino, or Spanish origin	Female
Yes, I agree and consent to participate in this study	Very Often	Sometimes	Very Often	Often	Rarely	Often	Never	Never	Never	Sometimes	Rarely	Often	Never	Never	Sometimes	Often	Often	Sometimes	Never	Very Often	Rarely	Often	Never	Often	Never	Never	Often	Never	Very Often	Very Often	No	No	No	No	No	Not at all	Not at all	Not at all	Not at all	Not at all	Nearly every day over the last 2 weeks	Nearly every day over the last 2 weeks	Nearly every day over the last 2 weeks	Not at all	25-34	Black or African American		Yes, another Hispanic, Latino, or Spanish origin	Male
Yes, I agree and consent to participate in this study	Very Often	Sometimes	Very Often	Very Often	Never	Sometimes	Rarely	Never	Never	Never	Never	Often	Never	Never	Sometimes	Often	Very Often	Very Often	Never	Very Often	Rarely	Very Often	Never	Very Often	Never	Never	Sometimes	Never	Very Often	Very Often	No	No	No	No	No	Not at all	Not at all	Not at all	Not at all	Not at all	Rare, less than a day or two	Rare, less than a day or two	Rare, less than a day or two	Not at all	45-54	Asian		No, not of Hispanic, Latino, or Spanish origin	Female
Yes, I agree and consent to participate in this study	Very Often	Rarely	Very Often	Very Often	Never	Very Often	Never	Never	Never	Never	Never	Very Often	Never	Never	Very Often	Very Often	Very Often	Very Often	Never	Very Often	Never	Very Often	Never	Very Often	Never	Never	Very Often	Never	Very Often	Very Often	No	No	No	No	No	Not at all	Not at all	Not at all	Not at all	Not at all	Not at all	Not at all	Not at all	Not at all	55-64	White		No, not of Hispanic, Latino, or Spanish origin	Male
Yes, I agree and consent to participate in this study	Very Often	Often	Very Often	Often	Sometimes	Often	Never	Never	Never	Never	Never	Very Often	Never	Never	Never	Very Often	Very Often	Very Often	Never	Very Often	Sometimes	Very Often	Never	Very Often	Never	Sometimes	Very Often	Never	Very Often	Very Often	No	No	Yes	No	No	Not at all	Not at all	Not at all	Not at all	Not at all	Nearly every day over the last 2 weeks	Nearly every day over the last 2 weeks	Rare, less than a day or two	Not at all	55-64	Multiple ethnicity / Other (please specify)	hispanic	Yes, another Hispanic, Latino, or Spanish origin	Male
Yes, I agree and consent to participate in this study	Often	Sometimes	Very Often	Sometimes	Sometimes	Often	Rarely	Never	Never	Never	Never	Often	Never	Never	Often	Often	Often	Often	Often	Often	Rarely	Often	Never	Often	Never	Sometimes	Sometimes	Rarely	Very Often	Very Often	No	No	No	No	No	Not at all	Not at all	Not at all	Not at all	Not at all	Not at all	Not at all	Not at all	Not at all	45-54	White		Yes, another Hispanic, Latino, or Spanish origin	Female
Yes, I agree and consent to participate in this study	Very Often	Never	Very Often	Very Often	Rarely	Very Often	Never	Never	Never	Never	Never	Very Often	Never	Never	Very Often	Very Often	Very Often	Very Often	Never	Very Often	Rarely	Very Often	Never	Very Often	Never	Never	Never	Never	Very Often	Very Often	No	No	No	No	No	Not at all	Not at all	Not at all	Not at all	Not at all	Not at all	Not at all	Not at all	Not at all	55-64	Black or African American		No, not of Hispanic, Latino, or Spanish origin	Female
Yes, I agree and consent to participate in this study	Very Often	Sometimes	Very Often	Sometimes	Rarely	Very Often	Rarely	Never	Rarely	Never	Rarely	Very Often	Never	Rarely	Very Often	Very Often	Very Often	Very Often	Rarely	Very Often	Sometimes	Very Often	Rarely	Very Often	Never	Rarely	Very Often	Rarely	Very Often	Very Often	No	No	No	No	No	Not at all	Not at all	Not at all	Not at all	Not at all	Not at all	Not at all	Not at all	Not at all	45-54	Black or African American		No, not of Hispanic, Latino, or Spanish origin	Male
Yes, I agree and consent to participate in this study	Very Often	Sometimes	Very Often	Very Often	Rarely	Very Often	Rarely	Never	Never	Never	Never	Very Often	Never	Never	Very Often	Very Often	Very Often	Very Often	Rarely	Very Often	Rarely	Very Often	Never	Very Often	Never	Never	Very Often	Never	Very Often	Very Often	No	No	No	No	No	Not at all	Not at all	Not at all	Not at all	Not at all	Not at all	Not at all	Not at all	Not at all	35-44	Multiple ethnicity / Other (please specify)	Hispanic	Yes, Puerto Rican	Female
Yes, I agree and consent to participate in this study	Very Often	Often	Very Often	Very Often	Rarely	Very Often	Rarely	Rarely	Sometimes	Rarely	Rarely	Very Often	Sometimes	Sometimes	Very Often	Very Often	Very Often	Very Often	Often	Very Often	Often	Very Often	Rarely	Very Often	Rarely	Sometimes	Very Often	Rarely	Very Often	Very Often	Yes	Yes	Yes	Yes	Yes	Rare, less than a day or two	Several days	More than 7 days	Several days	More than 7 days	Nearly every day over the last 2 weeks	Nearly every day over the last 2 weeks	Nearly every day over the last 2 weeks	Nearly every day over the last 2 weeks	45-54	Multiple ethnicity / Other (please specify)	WestIndian	No, not of Hispanic, Latino, or Spanish origin	Female
Yes, I agree and consent to participate in this study	Very Often	Sometimes	Very Often	Sometimes	Often	Often	Often	Often	Often	Never	Rarely	Very Often	Rarely	Sometimes	Very Often	Often	Very Often	Often	Sometimes	Very Often	Very Often	Very Often	Sometimes	Very Often	Sometimes	Never	Often	Never	Very Often	Very Often	No	No	No	No	No	Not at all	Rare, less than a day or two	Not at all	Not at all	Not at all	Rare, less than a day or two	More than 7 days	Not at all	Not at all	45-54	White		Yes, another Hispanic, Latino, or Spanish origin	Female
Yes, I agree and consent to participate in this study	Very Often	Rarely	Very Often	Very Often	Rarely	Very Often	Never	Never	Rarely	Never	Never	Very Often	Never	Never	Sometimes	Often	Often	Very Often	Rarely	Very Often	Sometimes	Often	Never	Very Often	Never	Rarely	Often	Never	Often	Very Often	No	No	No	No	No	Not at all	Not at all	Not at all	Not at all	Not at all	Not at all	Not at all	Not at all	Not at all	45-54	White		No, not of Hispanic, Latino, or Spanish origin	Female
Yes, I agree and consent to participate in this study	Very Often	Rarely	Very Often	Often	Never	Very Often	Sometimes	Never	Never	Never	Never	Very Often	Rarely	Never	Very Often	Often	Often	Often	Never	Very Often	Never	Often	Never	Very Often	Never	Never	Sometimes	Never	Very Often	Very Often	No	No	No	No	No	Not at all	Not at all	Not at all	Not at all	Not at all	Rare, less than a day or two	Rare, less than a day or two	Rare, less than a day or two	Rare, less than a day or two	45-54	Black or African American			Male
Yes, I agree and consent to participate in this study	Very Often	Often	Very Often	Often	Very Often	Very Often	Rarely	Never	Often	Never	Never	Sometimes	Often	Often	Never	Never	Rarely	Sometimes	Sometimes	Sometimes	Often	Often	Never	Very Often	Never	Never	Often	Never	Very Often	Often	No	No	Yes	No	No	More than 7 days	More than 7 days	Rare, less than a day or two	Rare, less than a day or two	Rare, less than a day or two	Rare, less than a day or two	More than 7 days	Several days	Rare, less than a day or two	35-44	Asian		No, not of Hispanic, Latino, or Spanish origin	Female
Yes, I agree and consent to participate in this study	Very Often	Sometimes	Very Often	Sometimes	Sometimes	Sometimes	Never	Never	Never	Never	Rarely	Very Often	Never	Never	Often	Very Often	Often	Very Often	Never	Sometimes	Never	Often	Rarely	Very Often	Never	Never	Sometimes	Sometimes	Very Often	Very Often	No	No	No	No	No	Rare, less than a day or two	Not at all	Not at all	Not at all	Not at all	Not at all	Not at all	Rare, less than a day or two	Not at all	25-34	White		Yes, Puerto Rican	Female
Yes, I agree and consent to participate in this study	Very Often	Very Often	Very Often	Very Often	Very Often	Very Often		Sometimes	Sometimes		Sometimes	Very Often	Rarely	Sometimes	Sometimes	Often	Often	Very Often	Often	Very Often		Very Often	Often	Very Often	Sometimes	Sometimes	Very Often	Sometimes	Very Often	Often	No	Yes	Yes	Yes	Yes	Rare, less than a day or two	Rare, less than a day or two	Rare, less than a day or two	Rare, less than a day or two	Rare, less than a day or two	Rare, less than a day or two	Rare, less than a day or two	Several days	Rare, less than a day or two	45-54	Black or African American		No, not of Hispanic, Latino, or Spanish origin	Female
Yes, I agree and consent to participate in this study	Very Often	Very Often	Very Often	Often	Rarely	Sometimes	Rarely	Rarely	Never	Rarely	Never	Very Often	Never	Never	Never	Often	Very Often	Very Often	Often	Often	Often	Very Often	Never	Very Often	Never	Rarely	Often	Rarely	Very Often	Very Often	No	No	No	No	No	Not at all	Rare, less than a day or two	Not at all	Not at all	Not at all	Rare, less than a day or two	Several days	Several days	Not at all	35-44	Asian		No, not of Hispanic, Latino, or Spanish origin	Female
Yes, I agree and consent to participate in this study	Very Often	Often	Very Often	Very Often	Rarely	Often	Never	Rarely	Rarely	Sometimes	Rarely	Often	Rarely	Rarely	Often	Often	Often	Often	Sometimes	Often	Sometimes	Often	Rarely	Often	Rarely	Sometimes	Often	Sometimes	Very Often	Often	No	No	No	No	No	Not at all	Rare, less than a day or two	Not at all	Not at all	Not at all	Rare, less than a day or two	Rare, less than a day or two	Rare, less than a day or two	Not at all	45-54	Asian		No, not of Hispanic, Latino, or Spanish origin	Female
Yes, I agree and consent to participate in this study	Very Often	Often	Very Often	Very Often	Very Often	Very Often	Rarely	Never	Sometimes	Rarely	Sometimes	Very Often	Rarely	Sometimes	Often	Often	Very Often	Very Often	Sometimes	Often	Rarely	Very Often	Rarely	Very Often	Sometimes	Often	Sometimes	Sometimes	Very Often	Very Often	No	Yes	Yes	No	No	Not at all	Not at all	Not at all	Not at all	Rare, less than a day or two	Nearly every day over the last 2 weeks	Nearly every day over the last 2 weeks	Several days	Not at all	25-34			Yes, another Hispanic, Latino, or Spanish origin	Female
Yes, I agree and consent to participate in this study	Very Often	Never	Very Often	Very Often	Sometimes	Very Often	Often	Never	Never	Never	Never	Very Often	Never	Rarely	Very Often	Very Often	Very Often	Often	Never	Very Often	Never	Very Often	Never	Very Often	Never	Sometimes	Very Often	Never	Very Often	Very Often	No	No	No	No	No	Not at all	Not at all	Not at all	Not at all	Not at all	Not at all	Not at all	Not at all	Not at all	35-44	Multiple ethnicity / Other (please specify)	Latino	Yes, another Hispanic, Latino, or Spanish origin	Male
Yes, I agree and consent to participate in this study	Very Often		Very Often	Very Often	Rarely	Very Often	Never	Never	Never	Rarely	Never	Very Often	Never	Never	Very Often	Very Often	Very Often	Very Often	Sometimes	Very Often	Rarely	Very Often	Never	Very Often	Never	Never	Very Often	Never	Very Often	Very Often	No	No	No	No	No	Not at all		Rare, less than a day or two	Not at all	Not at all	Not at all	Not at all	Not at all	Not at all	25-34	Black or African American		No, not of Hispanic, Latino, or Spanish origin	Female
Yes, I agree and consent to participate in this study	Very Often	Very Often	Very Often	Very Often	Very Often	Very Often	Rarely	Never	Never	Rarely	Rarely	Very Often	Never	Never	Often	Often	Very Often	Often	Very Often	Very Often	Often	Often	Rarely	Often	Sometimes	Sometimes	Sometimes	Rarely	Very Often	Very Often	No	No	Yes	Yes	No	Not at all	Not at all	Not at all	Not at all	Rare, less than a day or two	Not at all	Not at all	Rare, less than a day or two	Not at all	55-64	Asian		No, not of Hispanic, Latino, or Spanish origin	Female
Yes, I agree and consent to participate in this study	Very Often	Often	Often	Very Often	Sometimes	Often	Rarely	Rarely	Rarely	Never	Never	Very Often	Rarely	Rarely	Often	Often	Often	Often	Rarely	Often	Rarely	Often	Never	Very Often	Never	Rarely	Often	Never	Often	Often	No	No	No	No	No	Not at all	Not at all	Not at all	Not at all	Not at all	Not at all	Not at all	Not at all	Not at all	35-44	Black or African American		No, not of Hispanic, Latino, or Spanish origin	Female
Yes, I agree and consent to participate in this study	Rarely	Very Often	Sometimes	Rarely	Often	Rarely	Very Often	Often	Often	Often	Often	Rarely	Often	Sometimes	Often	Sometimes	Often	Sometimes	Very Often	Sometimes	Very Often	Sometimes	Rarely	Sometimes	Sometimes	Very Often	Sometimes	Never	Very Often	Sometimes	No	No	Yes	No	No	Not at all	Not at all	Not at all	Not at all	Not at all	Not at all	Not at all	Not at all	Not at all	55-64	Multiple ethnicity / Other (please specify)	Hispanic	Yes, Puerto Rican	Female
Yes, I agree and consent to participate in this study	Very Often	Often	Very Often	Very Often	Never	Often	Never	Never	Rarely	Never	Never	Very Often	Rarely	Sometimes	Never	Often	Often	Very Often	Never	Often	Never	Often	Never	Very Often	Never	Never	Often	Never	Very Often	Often	Yes	Yes	Yes	No	No	Not at all	More than 7 days	Rare, less than a day or two	Several days	Several days	Nearly every day over the last 2 weeks	More than 7 days	Nearly every day over the last 2 weeks	Nearly every day over the last 2 weeks	25-34	Multiple ethnicity / Other (please specify)	Hispanic	Yes, Puerto Rican	Female
Yes, I agree and consent to participate in this study	Very Often	Often	Very Often	Very Often	Rarely	Very Often	Never	Never	Never	Never	Never	Very Often	Never	Never	Very Often	Very Often	Very Often	Very Often	Sometimes	Very Often	Often	Very Often	Never	Very Often	Never	Sometimes	Often	Never	Very Often	Very Often	No	No	No	No	No	Not at all	Not at all	Not at all	Not at all	Not at all	Not at all	Not at all	Not at all	Not at all	35-44	Black or African American		No, not of Hispanic, Latino, or Spanish origin	Female
Yes, I agree and consent to participate in this study	Very Often	Rarely	Very Often	Very Often	Never	Rarely		Never	Never	Never	Never	Very Often	Never		Very Often	Very Often	Very Often	Very Often	Never	Very Often	Never	Very Often	Never	Very Often	Never	Never	Often	Never	Very Often	Very Often	No	No	No	No	No	Not at all	Not at all	Not at all	Not at all	Not at all	Not at all	Not at all	Rare, less than a day or two	Not at all	45-54	Black or African American		No, not of Hispanic, Latino, or Spanish origin	Prefer not to answer
Yes, I agree and consent to participate in this study	Very Often	Often	Sometimes	Very Often	Often	Sometimes	Often	Sometimes	Rarely	Sometimes	Sometimes	Very Often	Rarely	Often	Sometimes	Very Often	Very Often	Very Often	Very Often	Very Often	Often	Very Often	Often	Very Often	Sometimes	Sometimes	Very Often	Sometimes	Very Often	Very Often	No	Yes	Yes	No	No	Not at all	Not at all	Not at all	Not at all	Not at all	Not at all	Not at all	Rare, less than a day or two	Not at all	45-54	Black or African American			Male
Yes, I agree and consent to participate in this study	Often	Often	Very Often	Often	Very Often	Often	Rarely	Sometimes	Sometimes	Rarely	Sometimes	Very Often	Often	Sometimes	Often	Often	Often	Often	Often	Often	Sometimes	Often	Rarely	Often	Never	Rarely	Often	Never	Very Often	Often	No	Yes	Yes	No	No	Not at all	Not at all	Not at all	Not at all	Not at all	Not at all	Not at all	Not at all	Not at all	55-64	Multiple ethnicity / Other (please specify)	Spanish	Yes, Puerto Rican	Female
Yes, I agree and consent to participate in this study	Very Often	Very Often	Very Often	Sometimes	Never	Very Often	Rarely	Never	Very Often	Sometimes	Sometimes	Very Often	Never	Never	Often	Very Often	Very Often	Very Often	Rarely	Very Often	Rarely	Very Often	Never	Very Often	Rarely	Never	Very Often	Rarely	Very Often	Very Often
Yes, I agree and consent to participate in this study	Sometimes	Never	Sometimes	Sometimes	Rarely	Sometimes	Never	Never	Never	Sometimes	Sometimes	Sometimes	Sometimes	Never	Often	Sometimes	Sometimes	Sometimes	Very Often	Rarely	Very Often	Sometimes	Sometimes	Rarely	Rarely	Often	Rarely	Rarely	Often	Sometimes	No	No	No	No	No	Rare, less than a day or two	Rare, less than a day or two	Several days	Not at all	Rare, less than a day or two	Several days	Not at all	Several days	Not at all	35-44	Black or African American		No, not of Hispanic, Latino, or Spanish origin	Female
Yes, I agree and consent to participate in this study	Very Often	Often	Very Often	Often	Sometimes	Often	Very Often	Never	Rarely	Never	Never	Very Often	Never	Never	Very Often	Very Often	Very Often	Very Often	Never	Very Often	Rarely	Very Often	Never	Very Often	Never	Never	Often	Sometimes	Very Often	Very Often	No	No	No	No	No	Not at all	Not at all	Not at all	Not at all	Not at all	Rare, less than a day or two	Rare, less than a day or two	Not at all	Not at all	55-64	Black or African American		No, not of Hispanic, Latino, or Spanish origin	Male
Yes, I agree and consent to participate in this study	Very Often	Sometimes	Very Often	Very Often	Rarely	Very Often	Rarely	Never	Rarely	Never	Sometimes	Very Often	Never	Never	Very Often	Very Often	Often	Very Often	Never	Very Often	Sometimes	Very Often	Never	Often	Never	Rarely	Often	Never	Very Often	Very Often	No	No	No	No	No	Not at all	Not at all	Not at all	Not at all	Not at all	Not at all	Not at all	Not at all	Not at all	35-44	Multiple ethnicity / Other (please specify)	Black,his	Yes, another Hispanic, Latino, or Spanish origin	Female
Yes, I agree and consent to participate in this study	Very Often	Often	Very Often	Very Often	Sometimes	Very Often	Sometimes	Rarely	Rarely	Never	Rarely	Very Often	Never	Rarely	Very Often	Very Often	Often	Often	Sometimes	Very Often	Sometimes	Very Often	Never	Very Often	Never	Rarely	Very Often	Never	Very Often	Very Often	No	No	No	No	No	Not at all	Rare, less than a day or two	Rare, less than a day or two	Not at all	Not at all	Not at all	Not at all	Not at all	Not at all	35-44	White		Yes, Puerto Rican	Female
Yes, I agree and consent to participate in this study	Very Often	Very Often	Very Often	Very Often	Rarely	Often	Never	Never	Sometimes	Never	Rarely	Very Often	Never	Never	Very Often	Often	Very Often	Often	Sometimes	Often	Often	Often	Rarely	Often	Never	Sometimes	Often	Rarely	Very Often	Often	No	Yes	No	No	No	Rare, less than a day or two	Rare, less than a day or two	Rare, less than a day or two	Rare, less than a day or two	Rare, less than a day or two	Rare, less than a day or two	Rare, less than a day or two	Rare, less than a day or two	Not at all	35-44	American Indian		Yes, another Hispanic, Latino, or Spanish origin	Female
Yes, I agree and consent to participate in this study	Very Often	Often	Very Often	Very Often	Never		Never	Never	Never	Never	Rarely	Very Often	Never	Rarely	Rarely	Often	Often	Very Often	Sometimes	Very Often	Rarely	Very Often	Never	Very Often	Never	Never	Often	Rarely	Very Often	Very Often	No	No	No	No	No	Not at all	Not at all	Not at all	Not at all	Not at all	Not at all	Not at all	Rare, less than a day or two	Not at all	55-64	Asian			Male
Yes, I agree and consent to participate in this study	Very Often	Sometimes	Very Often	Very Often	Sometimes	Often	Never	Never	Rarely	Never	Never	Very Often	Sometimes	Sometimes	Often	Very Often	Very Often	Very Often	Never	Very Often	Never	Very Often	Never	Very Often	Never	Never	Very Often	Never	Very Often	Very Often	No	No	No	No	No	Not at all	Not at all	Not at all	Not at all	Not at all	Not at all	Not at all	Nearly every day over the last 2 weeks	Not at all	45-54	Black or African American		Yes, Puerto Rican	Female
Yes, I agree and consent to participate in this study	Often	Often	Often	Often	Sometimes	Sometimes	Sometimes	Very Often	Often	Rarely	Sometimes	Often	Sometimes	Sometimes	Very Often	Very Often	Very Often	Very Often	Sometimes	Often	Rarely	Often	Never	Very Often	Sometimes	Rarely	Sometimes	Never	Very Often	Very Often	No	Yes	Yes	Yes	No	Rare, less than a day or two	Rare, less than a day or two	Not at all	Not at all	Rare, less than a day or two	Rare, less than a day or two	Rare, less than a day or two	Several days	Rare, less than a day or two	65+	Multiple ethnicity / Other (please specify)	hispanic puerto rican	Yes, Puerto Rican	Female
Yes, I agree and consent to participate in this study	Very Often	Sometimes	Very Often	Very Often	Sometimes	Very Often	Never	Never	Never	Never	Never	Very Often	Never	Never	Very Often	Very Often	Very Often	Often	Rarely	Very Often	Rarely	Very Often	Never	Very Often	Never	Never	Very Often	Never	Very Often	Very Often	No	No	No	No	No	Not at all	Rare, less than a day or two	Not at all	Not at all	Not at all	Rare, less than a day or two	Not at all	Not at all	Not at all	45-54	White		Yes, Puerto Rican	Female
Yes, I agree and consent to participate in this study	Often		Very Often	Often	Rarely	Often	Rarely	Never	Never	Never	Never	Often	Never	Rarely	Often	Often	Often	Often	Rarely	Often	Rarely	Often	Never	Often	Rarely	Rarely	Often	Never	Often	Often	No	No	No	No	No	Not at all	Not at all	Not at all	Not at all	Not at all	Not at all	Not at all	Not at all	Not at all	45-54			Yes, Puerto Rican	Female
Yes, I agree and consent to participate in this study	Very Often	Sometimes	Very Often	Very Often	Rarely	Very Often	Rarely	Rarely	Sometimes	Never	Sometimes	Very Often	Very Often	Often	Sometimes	Very Often	Often	Very Often	Often	Often	Sometimes	Often	Rarely	Very Often	Never	Never	Often	Sometimes	Very Often	Very Often	Yes	No	Yes	Yes	Yes	Not at all	Not at all	Several days	Not at all	Not at all	Nearly every day over the last 2 weeks	Several days	Nearly every day over the last 2 weeks	Not at all	55-64	Black or African American		No, not of Hispanic, Latino, or Spanish origin	Female
Yes, I agree and consent to participate in this study	Very Often	Never	Very Often	Very Often	Never	Often	Never	Never	Never	Never	Never	Very Often	Never	Never	Very Often	Very Often	Very Often	Very Often	Rarely	Very Often	Never	Very Often	Rarely	Very Often	Never	Never	Very Often	Very Often	Often	Often	No	No	No	No	No	Not at all	Not at all	Not at all	Not at all	Not at all	Not at all	Not at all	Not at all		45-54	Asian		No, not of Hispanic, Latino, or Spanish origin	Male
Yes, I agree and consent to participate in this study	Often	Sometimes	Very Often	Often	Sometimes	Often	Rarely	Rarely	Never	Never	Rarely	Very Often	Rarely	Never	Often	Very Often	Often	Often	Rarely	Often	Rarely	Very Often	Never	Very Often	Never	Sometimes	Often	Rarely	Very Often	Very Often	No	No	No	No	No	Not at all	Rare, less than a day or two	Rare, less than a day or two	Not at all	Not at all	Not at all	Not at all	Rare, less than a day or two	Not at all	35-44	White		Yes, another Hispanic, Latino, or Spanish origin	Female
Yes, I agree and consent to participate in this study	Very Often	Often	Very Often	Very Often	Very Often	Often	Sometimes	Sometimes	Often	Sometimes	Often	Very Often	Sometimes	Sometimes	Often	Often	Very Often	Very Often	Often	Often	Often	Very Often	Sometimes	Very Often	Sometimes	Often	Often	Never	Very Often	Very Often	No	Yes	Yes	No	No	Several days	Several days	Several days	Several days	Several days	Several days	Several days	Several days	Rare, less than a day or two	45-54	Multiple ethnicity / Other (please specify)	Hispanic	Yes, Puerto Rican	Female
Yes, I agree and consent to participate in this study	Often	Sometimes	Often	Often	Sometimes	Often	Sometimes	Never	Sometimes	Rarely	Often	Very Often	Never	Rarely	Very Often	Often	Very Often	Often	Sometimes	Often	Sometimes	Often	Never	Very Often	Sometimes	Sometimes	Often	Never	Very Often	Very Often	Yes	Yes	Yes	No	No	Not at all	Several days	Not at all	Not at all	Rare, less than a day or two	Nearly every day over the last 2 weeks	Nearly every day over the last 2 weeks	More than 7 days	More than 7 days	55-64	White		Yes, Puerto Rican	Female
Yes, I agree and consent to participate in this study	Very Often	Very Often	Very Often	Sometimes	Rarely	Very Often	Never	Never	Rarely	Never	Never	Very Often	Never	Never	Never	Very Often	Very Often	Very Often	Never	Very Often	Rarely	Very Often	Never	Very Often	Never	Never	Very Often	Rarely	Very Often	Very Often	No	No	Yes	No	No	Not at all	Several days	Not at all	Rare, less than a day or two	More than 7 days	Not at all	Not at all	Nearly every day over the last 2 weeks	Rare, less than a day or two	45-54	Multiple ethnicity / Other (please specify)	Cuban Jew Black Indian Asian	Yes, Cuban	Female
Yes, I agree and consent to participate in this study	Very Often	Often	Very Often	Sometimes	Never	Sometimes	Never	Rarely	Sometimes	Rarely	Rarely	Very Often	Sometimes	Sometimes	Very Often	Very Often	Very Often	Very Often	Rarely	Very Often	Rarely	Very Often	Never	Very Often	Rarely	Rarely	Very Often	Rarely	Very Often	Very Often	No	No	Yes	No	Yes
Yes, I agree and consent to participate in this study	Very Often	Sometimes	Very Often	Very Often	Very Often	Sometimes	Very Often	Sometimes	Very Often	Very Often	Sometimes	Very Often	Sometimes	Sometimes	Very Often	Sometimes	Sometimes	Very Often	Sometimes	Very Often	Often	Often	Sometimes	Very Often	Often	Sometimes	Often	Rarely	Very Often	Very Often	Yes	Yes	Yes	Yes	No	Several days	Nearly every day over the last 2 weeks	Several days	Rare, less than a day or two	Rare, less than a day or two	Nearly every day over the last 2 weeks	Nearly every day over the last 2 weeks	Nearly every day over the last 2 weeks	Not at all	45-54	Black or African American		No, not of Hispanic, Latino, or Spanish origin	Male
Yes, I agree and consent to participate in this study	Very Often	Sometimes	Often	Often	Sometimes	Rarely	Often	Sometimes	Sometimes	Sometimes	Very Often	Very Often	Sometimes	Sometimes	Sometimes	Sometimes	Sometimes	Often	Often	Rarely	Often	Sometimes	Very Often	Often	Sometimes	Sometimes	Rarely	Sometimes	Often	Often	Yes	Yes	No	No	Yes	Rare, less than a day or two	Not at all	Not at all	Not at all	Rare, less than a day or two	Not at all	Rare, less than a day or two	Several days	Not at all	25-34	White		No, not of Hispanic, Latino, or Spanish origin	Female
Yes, I agree and consent to participate in this study	Very Often	Sometimes	Very Often	Very Often	Sometimes	Often	Never	Never	Rarely	Never	Rarely	Very Often	Rarely	Rarely	Very Often	Often	Very Often	Often	Rarely	Very Often	Sometimes	Very Often	Rarely	Very Often	Rarely	Rarely	Very Often	Rarely	Very Often	Very Often	No	Yes	No	No	No	Not at all	Not at all	Rare, less than a day or two	Not at all	Not at all	Rare, less than a day or two	Not at all	Rare, less than a day or two	Not at all	45-54	Black or African American		No, not of Hispanic, Latino, or Spanish origin	Female
Yes, I agree and consent to participate in this study	Very Often	Sometimes	Very Often	Often	Never		Rarely	Never	Never	Rarely	Rarely	Very Often	Never	Rarely	Very Often	Often	Very Often	Very Often	Sometimes	Very Often	Sometimes	Often	Rarely	Very Often	Rarely	Sometimes	Very Often	Rarely	Very Often	Very Often	No	No	No	No	No	Not at all	Not at all	Not at all	Not at all	Not at all	Rare, less than a day or two	Not at all	Rare, less than a day or two	Not at all	35-44	Asian		No, not of Hispanic, Latino, or Spanish origin	Male
Yes, I agree and consent to participate in this study	Very Often	Rarely	Very Often	Often	Sometimes	Often	Sometimes	Rarely	Rarely	Rarely	Rarely	Very Often	Rarely	Rarely	Often	Often	Often	Often	Rarely	Often	Sometimes	Often	Rarely	Very Often	Rarely	Sometimes	Often	Rarely	Often	Often	No	No	No	No	No	Not at all	Not at all	Not at all	Not at all	Not at all	Rare, less than a day or two	Several days	Rare, less than a day or two	Not at all	25-34	Asian		No, not of Hispanic, Latino, or Spanish origin	Female
Yes, I agree and consent to participate in this study	Sometimes	Rarely	Often	Sometimes	Rarely	Sometimes	Never	Never	Rarely	Never	Never	Very Often	Never	Never	Very Often	Very Often	Very Often	Very Often	Never	Often	Rarely	Very Often	Never	Very Often	Never	Never	Very Often	Never	Very Often	Very Often	No	No	No	No	No	Not at all	Not at all	Not at all	Not at all	Not at all	Not at all	Not at all	Not at all	Not at all	55-64	Other Pacific Islander		Yes, Puerto Rican	Male
Yes, I agree and consent to participate in this study	Very Often	Never	Very Often	Very Often	Rarely	Sometimes	Rarely	Never	Never	Never	Rarely	Very Often	Never	Never	Never	Very Often	Very Often	Very Often	Rarely	Very Often	Rarely	Often	Rarely	Very Often	Never	Rarely	Often	Rarely	Very Often	Very Often	No	No	No	No	No	Not at all	Not at all	Not at all	Not at all	Not at all	Not at all	Not at all	Not at all	Not at all	65+	Asian		No, not of Hispanic, Latino, or Spanish origin	Male
Yes, I agree and consent to participate in this study	Very Often	Never	Very Often	Often	Sometimes		Very Often	Sometimes	Sometimes	Never	Sometimes	Very Often	Sometimes	Sometimes	Very Often	Very Often	Very Often	Sometimes	Sometimes	Very Often	Sometimes	Very Often	Never	Very Often	Rarely	Very Often	Very Often	Never	Very Often	Very Often	No	No	No	No	No	Not at all	Not at all	Not at all	Not at all	Not at all	Not at all	Not at all	Not at all	Not at all	45-54	Other Pacific Islander		Choose not to disclose	Prefer not to answer
Yes, I agree and consent to participate in this study	Very Often	Often	Very Often	Often	Sometimes	Very Often	Never	Rarely	Never	Never	Never	Very Often	Rarely	Never	Very Often	Often	Often	Very Often	Sometimes	Very Often	Sometimes	Very Often	Never	Very Often	Never	Never	Very Often	Never	Very Often	Very Often	No	No	Yes	No	No	Not at all	Rare, less than a day or two	Rare, less than a day or two	Not at all	Not at all	Not at all	Rare, less than a day or two	Rare, less than a day or two	Not at all	35-44	Black or African American		No, not of Hispanic, Latino, or Spanish origin	Female
Yes, I agree and consent to participate in this study	Very Often	Very Often	Very Often	Often	Often	Often	Sometimes	Rarely	Sometimes	Sometimes	Rarely	Often	Never	Rarely	Rarely	Very Often	Very Often	Very Often	Rarely	Very Often	Rarely		Rarely	Very Often	Never	Rarely	Often	Rarely	Very Often	Often	Yes	No		No	No	Not at all	Not at all	Not at all	Not at all	Several days	Several days	Rare, less than a day or two	Not at all	Not at all
Yes, I agree and consent to participate in this study	Very Often	Often	Very Often	Often	Very Often	Very Often	Rarely	Rarely	Sometimes	Sometimes	Sometimes	Sometimes	Rarely	Rarely	Very Often	Very Often	Very Often	Very Often	Rarely	Very Often	Often	Very Often	Sometimes	Very Often	Rarely	Sometimes	Sometimes	Rarely	Very Often	Very Often	No	Yes	Yes	No	No	Not at all	Rare, less than a day or two	Rare, less than a day or two	Rare, less than a day or two	Rare, less than a day or two	Rare, less than a day or two	Rare, less than a day or two	Rare, less than a day or two	Not at all	45-54			Yes, Puerto Rican	Female
Yes, I agree and consent to participate in this study	Very Often	Very Often	Very Often	Very Often	Rarely	Very Often	Rarely	Never	Rarely	Never	Rarely	Very Often	Never	Often	Very Often	Very Often	Often	Very Often	Sometimes	Often	Rarely	Very Often	Rarely	Often	Rarely	Rarely	Often	Rarely	Often	Very Often	No	No	No	No	No	Not at all	Not at all	Not at all	Not at all	Not at all	Not at all	Not at all	Rare, less than a day or two	Not at all	45-54	White		Yes, another Hispanic, Latino, or Spanish origin	Female
Yes, I agree and consent to participate in this study	Very Often	Often	Very Often	Very Often	Never	Very Often	Never	Never	Never	Never	Never	Very Often	Never	Never	Often	Very Often	Very Often	Very Often	Never	Very Often	Never	Very Often	Never	Very Often	Never	Never	Very Often	Never	Very Often	Very Often	No	No	No	No	No	Not at all	Not at all	Rare, less than a day or two	Not at all	Not at all	Not at all	Rare, less than a day or two	Not at all	Not at all	35-44			Yes, another Hispanic, Latino, or Spanish origin	Female
Yes, I agree and consent to participate in this study	Very Often	Sometimes	Very Often	Very Often	Rarely	Very Often	Rarely	Never	Never	Rarely	Never	Very Often	Never	Never	Rarely	Very Often	Often	Very Often	Never	Very Often	Rarely	Very Often	Never	Very Often	Never	Rarely	Very Often	Rarely	Very Often	Very Often	No	No	No	No	No	Not at all	Not at all	Not at all	Not at all	Not at all	Not at all	Not at all	Rare, less than a day or two	Not at all	25-34	White		No, not of Hispanic, Latino, or Spanish origin	Female
Yes, I agree and consent to participate in this study	Very Often	Very Often	Very Often	Very Often	Sometimes	Very Often	Never	Sometimes	Never	Never	Never	Very Often	Never	Never	Never	Never	Very Often	Very Often	Never	Often	Sometimes	Often	Never	Very Often	Often	Sometimes	Very Often	Sometimes	Very Often	Very Often	No	Yes	Yes	Yes	Yes
Yes, I agree and consent to participate in this study	Very Often	Sometimes	Very Often	Very Often	Rarely	Very Often	Rarely	Never	Rarely	Rarely	Rarely	Very Often	Rarely	Rarely	Very Often	Very Often	Often	Very Often	Rarely	Often	Rarely	Often	Rarely	Very Often	Never	Rarely	Often	Rarely	Very Often	Very Often	No	No	No	No	No	Not at all	Not at all	Not at all	Not at all	Not at all	Not at all	Rare, less than a day or two	Not at all	Not at all	55-64	Black or African American		No, not of Hispanic, Latino, or Spanish origin	Female
Yes, I agree and consent to participate in this study	Very Often	Often	Very Often	Very Often	Sometimes	Very Often	Rarely	Never	Never	Never	Never	Very Often	Never	Never	Very Often	Very Often	Very Often	Very Often	Never	Very Often	Never	Very Often	Rarely	Very Often	Never	Sometimes	Very Often	Sometimes	Very Often	Very Often	No	No	No	No	No	Not at all	Not at all	Not at all	Not at all	Not at all	Rare, less than a day or two	Rare, less than a day or two	Not at all	Not at all	45-54	Asian		No, not of Hispanic, Latino, or Spanish origin	Female
Yes, I agree and consent to participate in this study	Very Often	Often	Very Often	Very Often	Rarely	Often	Rarely	Never	Rarely	Never	Never	Very Often	Rarely	Never	Often	Often	Very Often	Very Often	Rarely	Often	Sometimes	Often	Never	Often	Never	Rarely	Often	Never	Very Often	Very Often	No	No	No	No	No	Not at all	Rare, less than a day or two	Rare, less than a day or two	Not at all	Not at all	Several days	Several days	Several days	Not at all	25-34	Black or African American		No, not of Hispanic, Latino, or Spanish origin	Female
Yes, I agree and consent to participate in this study	Very Often	Rarely	Very Often	Often	Rarely	Sometimes	Rarely	Sometimes	Sometimes	Never	Rarely	Very Often	Never	Never	Very Often	Very Often	Very Often	Very Often	Rarely	Very Often	Sometimes	Very Often	Never	Very Often	Never	Never	Very Often	Never	Very Often	Very Often	No	No	No	No	No	Not at all	Rare, less than a day or two	Several days	Rare, less than a day or two	Rare, less than a day or two	Rare, less than a day or two	Not at all	Several days	Not at all	55-64	Black or African American		Choose not to disclose	Female
Yes, I agree and consent to participate in this study	Very Often	Often	Very Often	Often	Sometimes	Very Often	Sometimes	Sometimes	Sometimes	Rarely	Sometimes	Often	Sometimes	Rarely	Often	Sometimes	Sometimes	Sometimes	Sometimes	Very Often	Sometimes	Often	Never	Often	Sometimes	Sometimes	Sometimes	Never	Very Often	Sometimes	Yes	Yes	No	Yes	No	Several days	Several days	Rare, less than a day or two	Several days	Several days	Several days	Several days	Rare, less than a day or two	Not at all	35-44	White		Yes, another Hispanic, Latino, or Spanish origin	Female
Yes, I agree and consent to participate in this study	Very Often	Rarely	Very Often	Very Often	Never	Very Often	Never	Never	Never	Never	Never	Very Often	Never	Never	Very Often	Very Often	Very Often	Very Often	Never	Very Often	Never	Very Often	Never	Very Often	Never	Never	Very Often	Never	Very Often	Very Often	No	No	No	No	No	Not at all	Not at all	Not at all	Not at all	Not at all	Not at all	Rare, less than a day or two	Not at all	Not at all	55-64	White		Yes, Puerto Rican	Female
Yes, I agree and consent to participate in this study	Very Often	Often	Very Often	Very Often	Sometimes	Very Often	Rarely	Never	Never	Never	Never	Very Often	Never	Never	Sometimes	Very Often	Very Often	Very Often	Never	Very Often	Never	Very Often	Never	Very Often	Never	Never	Sometimes	Never	Very Often	Very Often	No	No	No	No	No	Not at all	Not at all	Not at all	Not at all	Not at all	Not at all	Not at all	Not at all	Not at all	Under 18	Asian		No, not of Hispanic, Latino, or Spanish origin	Male
Yes, I agree and consent to participate in this study	Sometimes	Very Often	Very Often	Very Often	Often	Very Often	Rarely	Never	Sometimes	Rarely	Sometimes	Very Often	Sometimes	Rarely	Very Often	Very Often	Very Often	Very Often	Rarely	Very Often	Never	Very Often	Never	Very Often	Never	Sometimes	Very Often	Rarely	Very Often	Very Often	No	No	No	No	No	Not at all	Not at all	Rare, less than a day or two	Not at all	Not at all	Not at all	Not at all	Several days	Several days	45-54	Multiple ethnicity / Other (please specify)	dominican	Yes, another Hispanic, Latino, or Spanish origin	Female
Yes, I agree and consent to participate in this study	Very Often	Sometimes	Very Often	Very Often	Rarely	Very Often	Rarely	Never	Rarely	Never	Never	Very Often	Never	Never	Very Often	Very Often	Very Often	Very Often	Rarely	Very Often	Rarely	Very Often	Never	Very Often	Never	Never	Very Often	Rarely	Very Often	Very Often	No	No	No	No	No	Not at all	Not at all	Not at all	Not at all	Not at all	Not at all	Rare, less than a day or two	Not at all	Not at all	55-64	White		Yes, Puerto Rican	Female
Yes, I agree and consent to participate in this study	Often	Often	Often	Often	Often		Sometimes	Rarely	Sometimes	Never	Never	Often	Never	Never	Never	Often	Sometimes	Often	Sometimes	Often	Sometimes	Often	Never	Often	Never	Sometimes	Often	Never	Very Often	Very Often	No	No	No	No	No	Rare, less than a day or two	Rare, less than a day or two	Rare, less than a day or two	Not at all	Not at all	Not at all	Not at all	Rare, less than a day or two	Not at all	25-34	Black or African American			Female
Yes, I agree and consent to participate in this study	Very Often	Very Often	Very Often	Very Often	Rarely	Very Often	Sometimes	Rarely	Never	Never	Never	Very Often	Never	Never	Very Often	Very Often	Often	Very Often	Rarely	Often	Sometimes	Very Often	Never	Very Often	Never	Rarely	Sometimes	Never	Very Often	Very Often	No	No	No	No	No	Not at all	Rare, less than a day or two	Rare, less than a day or two	Several days	Not at all	Rare, less than a day or two	Rare, less than a day or two	Nearly every day over the last 2 weeks	Rare, less than a day or two	55-64	Black or African American		No, not of Hispanic, Latino, or Spanish origin	Female
Yes, I agree and consent to participate in this study	Very Often	Very Often	Very Often	Sometimes	Rarely	Very Often	Rarely	Rarely	Rarely	Never	Rarely	Very Often	Never	Never	Very Often	Very Often	Very Often	Sometimes	Sometimes	Very Often	Never	Very Often	Never	Very Often	Never	Never	Very Often	Never	Very Often	Very Often	Yes	Yes	No	No	No	Not at all	Not at all	Not at all	Not at all	Not at all	Not at all	Not at all	Not at all	Not at all	45-54	Black or African American		No, not of Hispanic, Latino, or Spanish origin	Female
Yes, I agree and consent to participate in this study	Never	Sometimes	Rarely	Sometimes	Never	Sometimes	Sometimes	Never	Very Often	Never	Never	Never	Never	Never	Rarely	Rarely	Rarely	Often	Often	Often	Often	Often	Very Often	Often	Often	Sometimes	Often	Often	Often	Often	No	No	No	No	No	Not at all	Not at all	Not at all	Not at all	Not at all	Not at all	Not at all	Not at all	Not at all	35-44	Asian		Choose not to disclose	Male
Yes, I agree and consent to participate in this study	Very Often	Never	Very Often	Very Often	Sometimes	Very Often	Never	Sometimes	Never	Never	Never	Very Often	Sometimes	Never	Very Often	Very Often	Very Often	Very Often	Rarely	Very Often	Never	Very Often	Never	Very Often	Never	Never	Often	Never	Sometimes	Often	Yes	Yes	No	No	No	Not at all	Not at all	Not at all	Not at all	Not at all	Not at all	Nearly every day over the last 2 weeks	Nearly every day over the last 2 weeks	Not at all	45-54	Black or African American		No, not of Hispanic, Latino, or Spanish origin	Male
Yes, I agree and consent to participate in this study	Very Often	Often	Very Often	Very Often	Never	Never	Never	Rarely	Never	Never	Never	Often	Never	Rarely	Very Often	Very Often	Very Often	Very Often	Never	Very Often	Rarely	Very Often	Sometimes	Very Often	Never	Rarely	Very Often	Very Often	Often	Very Often	No	No	No	No	No	Not at all	Not at all	Not at all	Not at all	Not at all	Not at all	Not at all	Not at all	Not at all	18-24	Multiple ethnicity / Other (please specify)	dominican	Yes, another Hispanic, Latino, or Spanish origin	Female
Yes, I agree and consent to participate in this study	Very Often	Sometimes	Very Often	Sometimes	Rarely	Very Often	Sometimes	Rarely	Sometimes	Rarely	Rarely	Very Often	Rarely	Rarely	Very Often	Often	Very Often	Often	Sometimes	Often	Often	Often	Sometimes	Very Often	Sometimes	Sometimes	Often	Rarely	Very Often	Very Often	No	No	No	No	No	Not at all	Not at all	Not at all	Not at all	Not at all	Rare, less than a day or two	Not at all	Rare, less than a day or two	Not at all	45-54	Asian		No, not of Hispanic, Latino, or Spanish origin	Female
Yes, I agree and consent to participate in this study	Very Often	Often	Very Often	Very Often	Sometimes	Often	Often	Rarely	Rarely	Never	Never	Very Often	Rarely	Rarely	Often	Often	Very Often	Very Often				Sometimes	Rarely	Often	Never	Never		Rarely	Very Often	Often	No	No	No	No	No	Not at all	Not at all	Not at all	Not at all	Not at all	Rare, less than a day or two	Rare, less than a day or two	Not at all	Not at all	55-64	Black or African American		No, not of Hispanic, Latino, or Spanish origin	Male
Yes, I agree and consent to participate in this study	Often	Sometimes	Often	Very Often	Rarely	Sometimes	Sometimes	Never	Rarely	Never	Never	Very Often	Never	Never	Rarely	Often	Often	Often	Rarely	Often	Sometimes	Often	Rarely	Often	Never	Never	Often	Rarely	Very Often	Very Often	No	No	No	No	No	Not at all	Not at all	Not at all	Not at all	Not at all	Not at all	Not at all	More than 7 days	Not at all	55-64	Black or African American		No, not of Hispanic, Latino, or Spanish origin	Female
Yes, I agree and consent to participate in this study	Very Often	Very Often	Very Often	Very Often	Sometimes	Very Often	Sometimes	Never	Never	Never	Rarely	Very Often	Never	Never	Rarely	Very Often	Sometimes	Very Often	Never	Very Often	Never	Often	Never	Very Often	Never	Never	Very Often	Never	Very Often	Very Often	No	No	No	No	No	Not at all	Not at all	Not at all	Not at all	Not at all	Not at all	Not at all	Not at all	Not at all	45-54	Multiple ethnicity / Other (please specify)	honduran	Yes, another Hispanic, Latino, or Spanish origin	Female
Yes, I agree and consent to participate in this study	Very Often	Often	Very Often	Very Often	Sometimes	Very Often	Rarely	Sometimes	Rarely	Never	Never	Very Often	Sometimes	Rarely	Very Often	Very Often	Very Often	Very Often	Rarely	Very Often	Sometimes	Very Often	Never	Very Often	Never	Rarely	Never	Never	Very Often	Very Often	No	Yes	Yes	Yes	Yes	Several days	More than 7 days	Several days		Rare, less than a day or two	Several days	Several days	Nearly every day over the last 2 weeks	Rare, less than a day or two	45-54	Black or African American		No, not of Hispanic, Latino, or Spanish origin	Female
Yes, I agree and consent to participate in this study	Very Often	Often	Very Often	Very Often	Never	Sometimes	Never	Often	Sometimes	Sometimes	Rarely	Often	Sometimes	Never	Very Often	Often	Very Often	Very Often	Often	Often	Sometimes	Very Often	Rarely	Often	Rarely	Rarely	Sometimes	Rarely	Very Often	Often	No	Yes	No	Yes	No	Not at all	Several days	Rare, less than a day or two	Not at all	Rare, less than a day or two	More than 7 days	Several days	Several days	Rare, less than a day or two	25-34	Multiple ethnicity / Other (please specify)	Hispanic	Yes, Puerto Rican	Male
Yes, I agree and consent to participate in this study	Very Often	Very Often	Very Often	Very Often	Rarely	Very Often	Never	Never	Never	Never	Rarely	Often	Never	Sometimes	Sometimes	Very Often	Very Often	Very Often	Sometimes	Often	Sometimes	Often	Never	Often	Never	Never	Often	Sometimes	Very Often	Very Often	No	Yes	Yes	No	No	Not at all	Not at all	Not at all	Not at all	Not at all	Rare, less than a day or two	Not at all	Not at all	Not at all	35-44	Black or African American		Yes, Puerto Rican	Female
Yes, I agree and consent to participate in this study	Very Often	Sometimes	Often	Often	Rarely	Often	Sometimes	Rarely	Rarely	Rarely	Rarely	Often	Never	Never	Very Often	Often	Often	Often	Sometimes	Often	Sometimes	Often	Never	Often	Rarely	Sometimes	Often	Never	Very Often	Very Often	No	Yes	Yes	No	No	Not at all	Not at all	Not at all	Not at all	Not at all	Rare, less than a day or two	Rare, less than a day or two	Rare, less than a day or two	Not at all	45-54	Asian		No, not of Hispanic, Latino, or Spanish origin	Female
Yes, I agree and consent to participate in this study	Very Often	Sometimes	Very Often	Often	Sometimes	Often	Rarely	Rarely	Rarely	Rarely	Rarely	Often	Sometimes	Rarely	Sometimes	Often	Often	Often	Sometimes	Often	Sometimes	Often	Sometimes	Often	Sometimes	Sometimes	Often	Sometimes	Often	Often	Yes	Yes	No	No	No	Rare, less than a day or two	Rare, less than a day or two	Rare, less than a day or two	Rare, less than a day or two	Rare, less than a day or two	Several days	Several days	Rare, less than a day or two	Rare, less than a day or two	35-44	Asian		No, not of Hispanic, Latino, or Spanish origin	Female
Yes, I agree and consent to participate in this study	Very Often	Often	Very Often	Very Often	Sometimes	Very Often	Rarely	Sometimes	Rarely	Rarely	Sometimes	Very Often	Very Often	Rarely	Sometimes	Sometimes	Sometimes	Sometimes	Rarely	Very Often	Sometimes	Often	Sometimes	Very Often	Sometimes	Very Often	Often	Sometimes	Very Often	Very Often	No	No	No	Yes	No	Not at all	Rare, less than a day or two	Rare, less than a day or two	Rare, less than a day or two	Not at all	Rare, less than a day or two	Rare, less than a day or two	Rare, less than a day or two	Not at all	25-34	Asian		No, not of Hispanic, Latino, or Spanish origin	Female
Yes, I agree and consent to participate in this study	Very Often	Sometimes	Very Often	Very Often	Sometimes	Very Often	Rarely	Never	Never	Never	Never	Very Often	Rarely	Never	Often	Often	Often	Often	Rarely	Very Often	Rarely	Often	Rarely	Often	Never	Rarely	Sometimes	Rarely	Often	Very Often	No	No	No	No	No	Not at all	Not at all	Not at all	Not at all	Not at all	Not at all	Not at all	Rare, less than a day or two	Not at all	25-34	Asian		No, not of Hispanic, Latino, or Spanish origin	Female
Yes, I agree and consent to participate in this study	Very Often	Often	Very Often	Very Often	Rarely	Often	Rarely	Sometimes	Sometimes	Sometimes	Rarely	Very Often	Rarely	Rarely	Very Often	Very Often	Sometimes	Sometimes	Sometimes	Very Often	Rarely	Often	Sometimes	Very Often	Never	Sometimes	Never	Rarely	Very Often	Very Often	Yes	Yes	No	No	Yes	Several days	Several days	Rare, less than a day or two	Not at all	Rare, less than a day or two	Several days	Several days	Several days	Rare, less than a day or two	45-54	Black or African American		No, not of Hispanic, Latino, or Spanish origin	Female
Yes, I agree and consent to participate in this study	Very Often	Sometimes	Very Often	Very Often	Sometimes	Very Often	Never	Never	Never	Never	Never	Very Often	Never	Never	Very Often	Very Often	Very Often	Very Often	Never	Very Often	Never	Very Often	Never	Very Often	Never	Never	Very Often	Never	Very Often	Very Often	No	No	No	No	No	Not at all	Not at all	Not at all	Not at all	Not at all	Not at all	Not at all	Not at all	Not at all	25-34	Black or African American		Yes, another Hispanic, Latino, or Spanish origin	Female
Yes, I agree and consent to participate in this study	Very Often	Very Often	Very Often	Very Often	Rarely	Very Often	Very Often	Sometimes	Sometimes	Never	Never	Very Often	Never	Rarely	Very Often	Very Often	Very Often	Very Often	Rarely	Very Often	Rarely	Very Often	Never	Very Often	Never	Sometimes	Very Often	Rarely	Very Often	Very Often	No	No	Yes	No	No	Not at all	Rare, less than a day or two	Rare, less than a day or two	Not at all	Rare, less than a day or two	Not at all	Rare, less than a day or two	Several days	Rare, less than a day or two	55-64	Asian		No, not of Hispanic, Latino, or Spanish origin	Male
Yes, I agree and consent to participate in this study	Often	Never	Often	Often	Never	Often	Never	Never	Never	Never	Never	Often	Never	Never	Often	Often	Often	Often	Never	Often	Rarely	Often	Never	Often	Never	Never	Often	Never	Often	Often	No	No	No	No	No	Not at all	Not at all	Not at all	Not at all	Not at all	Not at all	Not at all	Not at all	Not at all	55-64	Black or African American			Male
Yes, I agree and consent to participate in this study	Often	Sometimes	Very Often	Often	Sometimes	Often	Rarely	Rarely	Rarely	Sometimes	Sometimes	Often	Rarely	Rarely	Very Often	Sometimes	Sometimes	Sometimes	Sometimes	Often	Rarely	Sometimes	Rarely	Often	Rarely	Sometimes	Often	Rarely	Very Often	Sometimes	No	No	No	No	No	Not at all	Not at all	Not at all	Not at all	Not at all	Several days	Several days	Several days	Not at all	55-64	Black or African American		No, not of Hispanic, Latino, or Spanish origin	Female
Yes, I agree and consent to participate in this study	Very Often	Sometimes	Very Often	Often	Often	Very Often	Rarely	Never	Never	Never	Never	Very Often	Never	Never	Very Often	Very Often	Very Often	Very Often	Rarely	Very Often	Never	Very Often	Never	Very Often	Never	Never	Very Often	Never	Very Often	Very Often	No	No	No	No	No	Not at all	Not at all	Not at all	Not at all	Not at all	Not at all	Not at all	Not at all	Several days	35-44	Asian		No, not of Hispanic, Latino, or Spanish origin	Male
Yes, I agree and consent to participate in this study	Very Often	Often	Often	Very Often	Never	Often	Often	Rarely	Sometimes	Sometimes	Sometimes	Often	Sometimes	Sometimes	Sometimes	Sometimes	Often	Rarely	Sometimes	Sometimes	Often	Sometimes	Often	Often	Sometimes	Sometimes	Often	Sometimes	Often	Often	No	No	Yes	Yes	No	Not at all	Rare, less than a day or two	Not at all	Rare, less than a day or two	Not at all	Not at all	Rare, less than a day or two	Several days	Not at all	35-44	Asian		Choose not to disclose	Female
Yes, I agree and consent to participate in this study	Sometimes	Sometimes	Very Often	Very Often	Rarely	Often	Rarely	Sometimes	Sometimes	Never	Rarely	Very Often	Sometimes	Sometimes	Often	Sometimes	Sometimes	Often	Sometimes		Sometimes	Often	Never	Very Often	Rarely	Rarely	Sometimes	Rarely	Very Often	Very Often	Yes	No	Yes	No	Yes	Rare, less than a day or two	Several days	Rare, less than a day or two	Rare, less than a day or two	Rare, less than a day or two	Nearly every day over the last 2 weeks	Nearly every day over the last 2 weeks	More than 7 days	Rare, less than a day or two	35-44	Black or African American		Yes, Puerto Rican	Male
Yes, I agree and consent to participate in this study	Very Often	Rarely	Very Often	Very Often	Rarely	Very Often	Never	Never	Sometimes	Never		Very Often	Sometimes	Sometimes	Very Often	Very Often	Very Often	Very Often	Sometimes	Very Often	Sometimes	Very Often	Rarely	Very Often	Never	Rarely	Very Often	Sometimes	Very Often	Very Often	No	No	No	No	No	Not at all	Not at all	Not at all	Not at all	Not at all	Not at all	Not at all	Rare, less than a day or two	Not at all	55-64			Yes, Puerto Rican	Female
Yes, I agree and consent to participate in this study	Very Often	Rarely	Very Often	Very Often	Never	Very Often	Never	Never	Never	Never	Never	Very Often	Never	Never	Very Often	Very Often	Very Often	Very Often	Never	Never	Never	Very Often	Never	Very Often	Never	Never	Often	Never	Very Often	Very Often	No	No	No	No	No	Not at all	Not at all	Not at all	Not at all	Not at all	Not at all	Not at all	Not at all	Not at all	55-64	Black or African American		No, not of Hispanic, Latino, or Spanish origin	Male
Yes, I agree and consent to participate in this study	Very Often	Sometimes	Very Often	Very Often	Rarely	Very Often	Often	Never	Sometimes	Rarely	Sometimes	Very Often	Rarely	Rarely	Often	Often	Often	Very Often	Sometimes	Often	Sometimes	Often	Never	Very Often	Rarely	Sometimes	Often	Rarely	Often	Very Often	No	No	No	No	No	Not at all	Several days	Not at all	Not at all	Not at all	Rare, less than a day or two	Several days	Rare, less than a day or two	Not at all	25-34	White		No, not of Hispanic, Latino, or Spanish origin	Male
Yes, I agree and consent to participate in this study	Sometimes	Often	Very Often	Very Often	Often	Very Often	Very Often	Never	Sometimes	Never	Rarely	Very Often	Never	Never	Very Often	Very Often	Very Often	Very Often	Never	Very Often	Never	Very Often	Never	Very Often	Never	Never	Very Often	Never	Very Often	Very Often	No	No	Yes	Yes	No	Not at all	Several days	Several days	Several days	Several days	Rare, less than a day or two	More than 7 days	Several days	Not at all	55-64	Other Pacific Islander		Yes, another Hispanic, Latino, or Spanish origin	Female
Yes, I agree and consent to participate in this study	Very Often	Often	Very Often	Often	Very Often	Sometimes	Very Often	Sometimes	Very Often	Sometimes	Very Often	Very Often	Sometimes	Sometimes	Very Often	Very Often	Often	Very Often	Sometimes	Often	Sometimes	Very Often	Very Often	Often	Very Often	Sometimes	Often	Never	Very Often	Very Often	Yes	Yes	Yes	Yes	Yes	Not at all	Several days	More than 7 days	More than 7 days	More than 7 days	More than 7 days	More than 7 days	More than 7 days	More than 7 days	25-34	Black or African American		No, not of Hispanic, Latino, or Spanish origin	Female
Yes, I agree and consent to participate in this study	Very Often	Often	Very Often		Rarely	Often	Never	Never	Never	Sometimes	Often		Never	Never	Often	Very Often	Very Often	Very Often	Never	Very Often	Never	Very Often	Never	Very Often	Never	Never	Very Often	Rarely	Very Often	Very Often	No	No	No	No	No	Not at all	Not at all	Not at all	Not at all	Not at all	Not at all	Not at all	Not at all	Not at all	65+	Black or African American		No, not of Hispanic, Latino, or Spanish origin	Female
Yes, I agree and consent to participate in this study	Very Often	Often	Very Often	Very Often	Sometimes	Very Often	Never	Rarely	Sometimes	Rarely	Rarely	Very Often	Rarely	Rarely	Often	Very Often	Often	Very Often	Sometimes	Often	Sometimes	Very Often	Never	Often	Rarely	Sometimes	Sometimes	Never	Often	Very Often	No	No	Yes	No	No	Not at all	Not at all	Not at all	Not at all	Not at all	Rare, less than a day or two	Rare, less than a day or two	Rare, less than a day or two	Not at all	55-64	Multiple ethnicity / Other (please specify)	Hispanic	Yes, Puerto Rican	Male
Yes, I agree and consent to participate in this study	Very Often	Sometimes	Very Often	Very Often	Never	Very Often	Rarely	Never	Never	Never	Never	Very Often	Never	Never	Very Often	Very Often	Very Often	Very Often	Never	Very Often	Never	Very Often	Never	Very Often	Never	Never	Very Often	Never	Very Often	Very Often	No	No	No	No	No	Not at all	Not at all	Not at all	Not at all	Not at all	Not at all	Not at all	Not at all	Not at all	45-54	White		No, not of Hispanic, Latino, or Spanish origin	Male
Yes, I agree and consent to participate in this study	Very Often	Rarely	Very Often	Very Often	Rarely	Very Often	Rarely	Never	Rarely	Never	Sometimes	Very Often	Rarely	Rarely	Very Often	Very Often	Very Often	Often	Sometimes	Very Often	Rarely	Very Often	Rarely	Very Often	Rarely	Sometimes	Very Often	Sometimes	Very Often	Very Often	No	No	No	No	No	Not at all	Not at all	Not at all	Not at all	Not at all	Not at all	Not at all	Not at all	Not at all	55-64	Asian		No, not of Hispanic, Latino, or Spanish origin	Female
Yes, I agree and consent to participate in this study	Sometimes	Often	Very Often	Very Often	Sometimes	Often	Sometimes	Sometimes	Sometimes	Rarely	Sometimes	Very Often	Sometimes	Sometimes	Very Often	Often	Often	Very Often	Sometimes	Often	Often	Very Often	Rarely	Often	Sometimes	Sometimes	Sometimes	Rarely	Very Often	Very Often	Yes	Yes	Yes	Yes	Yes	Several days	Nearly every day over the last 2 weeks	Several days	Several days	Several days	Nearly every day over the last 2 weeks	Nearly every day over the last 2 weeks	Nearly every day over the last 2 weeks	Nearly every day over the last 2 weeks	45-54	Multiple ethnicity / Other (please specify)	black and white	No, not of Hispanic, Latino, or Spanish origin	Female
Yes, I agree and consent to participate in this study	Very Often	Very Often	Very Often	Sometimes	Sometimes	Sometimes		Never	Never	Never	Never	Very Often	Never	Never	Never	Very Often	Very Often	Very Often	Never	Very Often	Never	Very Often	Never	Very Often	Never	Never	Often	Often	Very Often	Very Often	No	No	No	No	No	Not at all	Not at all	Not at all	Not at all	Not at all	Not at all	Not at all	Not at all	Not at all	55-64	Multiple ethnicity / Other (please specify)	America latina	Yes, another Hispanic, Latino, or Spanish origin	Female
Yes, I agree and consent to participate in this study	Very Often	Very Often	Very Often	Very Often	Rarely	Very Often	Never	Never	Sometimes	Never	Never	Very Often	Sometimes	Sometimes	Never	Very Often	Very Often	Very Often	Sometimes	Very Often	Sometimes	Very Often	Never	Very Often	Never	Never	Very Often	Sometimes	Very Often	Very Often	No	No	Yes	No	No	Not at all	Several days	Several days	Not at all	Not at all	Not at all	Nearly every day over the last 2 weeks	Nearly every day over the last 2 weeks	Not at all	55-64			Yes, Puerto Rican	Female
Yes, I agree and consent to participate in this study	Very Often	Sometimes	Very Often	Often	Rarely	Sometimes	Rarely	Never	Rarely	Rarely	Sometimes	Often	Sometimes	Rarely	Very Often	Sometimes	Rarely	Sometimes	Sometimes	Very Often	Sometimes	Very Often	Never	Often	Never	Sometimes	Often	Never	Often	Often	No	Yes	No	Yes	No	Not at all	Not at all	Not at all	Not at all	Not at all	Not at all	Not at all	Several days	Not at all	55-64	Black or African American		No, not of Hispanic, Latino, or Spanish origin	Female
Yes, I agree and consent to participate in this study	Very Often	Rarely	Very Often	Very Often	Very Often	Often	Very Often	Never	Never	Never	Never	Very Often	Never	Never	Very Often	Very Often	Very Often	Often	Never	Very Often	Never	Very Often	Never	Very Often	Never	Never	Very Often	Never	Very Often	Very Often	No	No	No	No	No	Not at all	Not at all	Not at all	Not at all	Not at all	Not at all	Not at all	Several days	Not at all	45-54	Black or African American		No, not of Hispanic, Latino, or Spanish origin	Male
Yes, I agree and consent to participate in this study	Often	Often		Often	Sometimes	Sometimes	Sometimes	Sometimes	Sometimes	Rarely	Sometimes	Often	Sometimes	Sometimes	Often	Often	Sometimes	Sometimes	Sometimes	Sometimes	Sometimes	Sometimes	Never	Often	Rarely	Rarely	Sometimes	Never	Very Often	Sometimes	No	No	No	No	No	Not at all	Rare, less than a day or two	Rare, less than a day or two	Rare, less than a day or two	Rare, less than a day or two	Several days	Rare, less than a day or two	Rare, less than a day or two	Rare, less than a day or two	55-64	Black or African American		No, not of Hispanic, Latino, or Spanish origin	Female
Yes, I agree and consent to participate in this study	Very Often	Very Often	Very Often	Often	Sometimes	Sometimes	Often	Sometimes	Sometimes	Never	Sometimes	Often	Sometimes	Sometimes	Very Often	Very Often	Very Often	Sometimes	Very Often	Often	Very Often	Often	Sometimes	Very Often	Rarely	Rarely	Often	Never	Very Often	Sometimes	No	No	No	No	No	Not at all	Rare, less than a day or two	Not at all	Not at all	Not at all	Rare, less than a day or two	Several days	Not at all	Not at all	25-34	Black or African American		Yes, Cuban	Female
Yes, I agree and consent to participate in this study	Often	Sometimes	Often	Sometimes	Sometimes	Sometimes	Rarely	Sometimes	Sometimes	Sometimes	Sometimes	Sometimes	Sometimes	Sometimes	Sometimes	Often	Often	Often	Sometimes	Sometimes	Sometimes	Often	Rarely	Often	Rarely	Sometimes	Sometimes	Sometimes	Often	Often	Yes	Yes	No	Yes	No	Several days	Several days	Several days	Rare, less than a day or two	Not at all	Not at all	Several days	Rare, less than a day or two	Not at all	45-54	Multiple ethnicity / Other (please specify)	Hispanic	Yes, Puerto Rican	Female
Yes, I agree and consent to participate in this study	Sometimes	Sometimes	Often	Often	Sometimes	Sometimes	Sometimes	Rarely	Sometimes	Never	Sometimes	Often	Never	Rarely	Never	Often	Often	Often	Sometimes	Often	Sometimes	Sometimes	Sometimes	Sometimes	Sometimes	Sometimes	Sometimes	Sometimes	Often	Often	No	No	No	No	No	Not at all	Not at all	Not at all	Not at all	Not at all	Not at all	Not at all	Not at all	Not at all	55-64	Black or African American		Yes, Puerto Rican	Female
Yes, I agree and consent to participate in this study	Very Often	Often	Very Often	Often	Rarely	Very Often	Never	Rarely	Rarely	Never	Rarely	Very Often	Rarely	Rarely	Very Often	Often	Very Often	Very Often	Rarely	Often	Sometimes	Very Often	Rarely	Very Often	Never	Sometimes	Very Often	Rarely	Very Often	Very Often	Yes	Yes	Yes	Yes	No	More than 7 days	Several days	Several days	Rare, less than a day or two	Several days	Rare, less than a day or two	Rare, less than a day or two	Rare, less than a day or two	Rare, less than a day or two	45-54	Asian		No, not of Hispanic, Latino, or Spanish origin	Female
Yes, I agree and consent to participate in this study	Very Often	Sometimes	Very Often	Very Often	Sometimes	Very Often	Rarely	Never		Never	Never	Very Often	Never	Very Often	Very Often	Very Often	Very Often	Very Often	Rarely	Very Often	Rarely	Very Often	Never	Very Often	Never	Rarely	Often	Sometimes	Very Often	Very Often	No	No	No	No	No	Not at all	Not at all	Not at all	Not at all	Not at all	Not at all	Not at all	Not at all	Not at all	45-54	Multiple ethnicity / Other (please specify)	middle eastern	No, not of Hispanic, Latino, or Spanish origin	Male
Yes, I agree and consent to participate in this study	Very Often	Sometimes	Often	Very Often	Rarely	Often	Sometimes	Never	Sometimes	Sometimes	Never	Very Often	Never	Sometimes	Very Often	Sometimes	Often	Sometimes	Sometimes	Often	Very Often	Sometimes	Never	Often	Sometimes	Very Often	Sometimes	Never	Often	Often	No	No	No	No	No	Not at all	Not at all	Not at all	Not at all	Not at all	Not at all	Not at all	Not at all	Not at all	35-44	White		No, not of Hispanic, Latino, or Spanish origin	Male
Yes, I agree and consent to participate in this study	Very Often	Very Often	Very Often	Very Often	Often	Sometimes	Sometimes	Never	Sometimes	Often	Often	Very Often	Very Often	Often	Sometimes	Often	Very Often	Often	Often	Often	Often	Sometimes	Often	Very Often	Sometimes	Sometimes	Very Often	Sometimes	Very Often	Very Often	Yes	Yes	Yes	Yes	No	Several days	Several days	Several days	Several days	Several days	Several days	Several days	Several days	Several days	35-44
Yes, I agree and consent to participate in this study	Very Often	Very Often	Very Often	Often	Sometimes	Very Often	Rarely	Never	Rarely	Never	Rarely	Very Often	Rarely	Sometimes	Never	Very Often	Often		Rarely	Very Often	Never	Often	Never	Very Often	Rarely	Never	Often	Sometimes	Very Often	Very Often	No	No	No	No	No	Not at all	Not at all	Not at all	Not at all	Not at all	Not at all	Not at all	Rare, less than a day or two	Not at all	55-64	Asian		No, not of Hispanic, Latino, or Spanish origin	Male
Yes, I agree and consent to participate in this study	Very Often	Sometimes	Very Often	Very Often	Never	Often	Rarely	Never	Never	Never	Never	Very Often	Never	Never	Rarely	Very Often	Very Often	Very Often	Never	Very Often	Never	Very Often	Never	Very Often	Never	Never	Very Often	Never	Very Often	Very Often	No	No	No	No	No	Not at all	Not at all	Not at all	Not at all	Not at all	Not at all	Not at all	Not at all	Not at all	35-44	Asian		No, not of Hispanic, Latino, or Spanish origin	Male
Yes, I agree and consent to participate in this study	Very Often	Rarely	Very Often	Sometimes	Never	Often	Never	Never	Never	Never	Never	Very Often	Never	Never	Very Often	Often	Very Often	Very Often	Never	Very Often	Never	Very Often	Never	Very Often	Never	Sometimes	Often	Rarely	Often	Very Often	No	No	No	No	No	Not at all	Not at all	Not at all	Not at all	Not at all	Not at all	Not at all	Not at all	Not at all	25-34	White		Yes, another Hispanic, Latino, or Spanish origin	Male
Yes, I agree and consent to participate in this study	Very Often	Sometimes	Very Often	Sometimes	Rarely	Sometimes	Rarely	Never	Never	Never	Rarely	Often	Never	Rarely	Very Often	Very Often	Rarely	Often	Rarely	Often	Rarely	Very Often	Never	Often	Never	Rarely	Sometimes	Rarely	Often	Often	No	No	No	No	No	Not at all	Not at all	Not at all	Not at all	Not at all	Rare, less than a day or two	Rare, less than a day or two	Not at all	Not at all	45-54	Black or African American		No, not of Hispanic, Latino, or Spanish origin	Female
Yes, I agree and consent to participate in this study	Sometimes	Sometimes	Very Often	Often	Often	Very Often	Often	Very Often	Sometimes	Often	Sometimes	Often	Sometimes	Sometimes	Very Often	Sometimes	Often	Often	Sometimes	Often	Often	Often	Sometimes	Very Often	Sometimes	Sometimes	Often	Never	Very Often	Often	Yes	Yes	Yes	Yes	No	Rare, less than a day or two	Several days	More than 7 days	Several days	Nearly every day over the last 2 weeks	Nearly every day over the last 2 weeks	Nearly every day over the last 2 weeks	Nearly every day over the last 2 weeks	Several days	45-54	Multiple ethnicity / Other (please specify)	Hispanic	Yes, Puerto Rican	Female
Yes, I agree and consent to participate in this study	Very Often	Rarely	Very Often	Very Often	Rarely	Very Often	Rarely	Rarely	Rarely	Never	Never	Very Often	Rarely	Never	Very Often	Very Often	Very Often	Very Often	Rarely	Very Often	Rarely	Very Often	Rarely	Very Often	Rarely	Rarely	Very Often	Rarely	Very Often	Very Often	No	No	No	No	No	Not at all	Rare, less than a day or two	Not at all	Not at all	Not at all	Not at all	Rare, less than a day or two	Not at all	Not at all	65+	White		No, not of Hispanic, Latino, or Spanish origin	Male
Yes, I agree and consent to participate in this study	Very Often	Never	Very Often	Very Often	Often	Often	Often	Rarely	Rarely	Rarely	Rarely	Often	Never	Never	Very Often	Often	Often	Often	Often	Often	Often	Often	Often	Often	Rarely	Sometimes	Sometimes	Rarely	Often	Often	No	No	No	No	Yes	Not at all	Not at all	Not at all	Not at all	Not at all	Not at all	Not at all	Not at all	Not at all	25-34	Asian		No, not of Hispanic, Latino, or Spanish origin	Male
Yes, I agree and consent to participate in this study	Rarely	Sometimes	Sometimes	Sometimes	Sometimes	Sometimes	Sometimes	Rarely	Sometimes	Sometimes	Sometimes	Sometimes	Sometimes	Sometimes	Sometimes	Sometimes	Rarely	Sometimes	Often	Sometimes	Sometimes	Sometimes	Sometimes	Sometimes	Rarely	Often	Rarely	Sometimes	Sometimes	Sometimes	No	No	Yes	Yes	No	Rare, less than a day or two	Rare, less than a day or two	Several days	Several days	Rare, less than a day or two	Several days	Several days	Several days	Rare, less than a day or two	25-34	Multiple ethnicity / Other (please specify)	spanish	Yes, Puerto Rican	Male
Yes, I agree and consent to participate in this study	Very Often	Often	Very Often	Often	Sometimes	Often	Sometimes	Very Often	Sometimes	Never	Rarely	Very Often	Sometimes	Sometimes	Very Often	Very Often	Often	Often	Often	Sometimes	Rarely	Often	Never	Often	Never	Never	Sometimes	Sometimes	Often	Very Often	No	Yes	No	Yes	Yes	Rare, less than a day or two	Several days	More than 7 days	Several days	Several days	Several days	Rare, less than a day or two	More than 7 days	Rare, less than a day or two	55-64			Yes, another Hispanic, Latino, or Spanish origin	Female
Yes, I agree and consent to participate in this study	Very Often	Rarely	Very Often	Very Often	Never	Never	Never	Never	Never	Never	Never	Very Often	Never	Never	Very Often		Very Often	Very Often	Never	Very Often	Never	Very Often		Very Often	Never	Never	Very Often	Never	Very Often	Very Often	No	No	No	No	No	Not at all	Not at all	Not at all	Not at all	Not at all	Not at all	Not at all	Not at all	Not at all	35-44	Other Pacific Islander		Yes, Puerto Rican	Female
Yes, I agree and consent to participate in this study	Very Often	Often	Very Often	Very Often	Often	Often	Rarely	Rarely	Never	Never	Never	Very Often	Rarely	Often	Very Often	Very Often	Very Often	Very Often	Rarely	Very Often	Sometimes	Very Often	Rarely	Very Often	Very Often	Rarely	Very Often	Never	Very Often	Very Often	No	No	No	No	No	Not at all	Not at all	Not at all	Not at all	Not at all	Not at all	Not at all	Not at all	Not at all	25-34	Multiple ethnicity / Other (please specify)	Latin x	Yes, Puerto Rican	Female
Yes, I agree and consent to participate in this study	Very Often	Never	Very Often	Very Often	Rarely	Very Often	Never	Never	Rarely	Rarely	Never	Very Often	Never	Never	Very Often	Very Often	Very Often	Very Often	Sometimes	Very Often	Rarely	Very Often	Never	Very Often	Never	Never	Very Often	Never	Very Often	Very Often	No	No	No	No	No
Yes, I agree and consent to participate in this study	Very Often	Sometimes	Very Often	Very Often	Rarely	Very Often	Rarely	Never	Sometimes	Never	Never	Very Often	Never	Rarely	Very Often	Very Often	Very Often	Very Often	Sometimes	Very Often	Sometimes	Very Often	Never	Very Often		Sometimes	Very Often	Never	Very Often	Very Often	No		Yes	No	No	Rare, less than a day or two	Not at all	Rare, less than a day or two	Not at all	Not at all	Rare, less than a day or two	Not at all	Not at all	Not at all	35-44	White		Yes, Puerto Rican	Female
Yes, I agree and consent to participate in this study	Often	Sometimes	Very Often	Sometimes	Sometimes	Often	Never	Never	Rarely	Rarely	Never	Often	Never	Never	Often	Often	Often	Often	Rarely	Often	Sometimes	Sometimes	Rarely	Often	Never	Rarely	Sometimes	Sometimes	Often	Often	No	No	No	No	No	Not at all	Several days	Rare, less than a day or two	Rare, less than a day or two	Not at all	Several days	Several days	More than 7 days	Not at all	45-54	Multiple ethnicity / Other (please specify)	Latino	Yes, another Hispanic, Latino, or Spanish origin	Female
Yes, I agree and consent to participate in this study	Very Often	Sometimes	Very Often	Very Often	Never	Very Often	Rarely	Never	Never	Never	Never	Very Often	Rarely	Never	Very Often	Often	Very Often	Very Often	Sometimes	Very Often	Rarely	Very Often	Never	Very Often	Never	Very Often	Often	Rarely	Very Often	Very Often	No	No	No	No	No	Not at all	Not at all	Not at all	Not at all	Not at all	Not at all	Not at all	Not at all	Not at all	45-54	White		Yes, Puerto Rican	Female
Yes, I agree and consent to participate in this study	Very Often	Sometimes	Very Often	Very Often	Never	Sometimes	Very Often	Never	Rarely	Rarely	Never	Very Often	Never	Never	Often	Very Often	Often	Very Often	Rarely	Often	Rarely	Very Often	Never	Very Often	Never	Never	Often	Never	Very Often	Very Often	No	No	No	No	No	Not at all	Not at all	Not at all	Not at all	Not at all	Not at all	Not at all	Not at all	Not at all	25-34	White		Yes, another Hispanic, Latino, or Spanish origin	Male
Yes, I agree and consent to participate in this study	Very Often	Often	Very Often	Often	Sometimes	Often	Sometimes	Never	Sometimes	Never	Rarely	Very Often	Sometimes	Rarely	Very Often	Often	Very Often	Very Often	Never	Very Often	Rarely	Very Often	Never	Very Often	Never	Never	Very Often	Sometimes	Very Often	Very Often	No	Yes	No	No	No	Not at all	Not at all	Rare, less than a day or two	Not at all	Rare, less than a day or two	Rare, less than a day or two	Rare, less than a day or two	Rare, less than a day or two	Not at all	65+	White		No, not of Hispanic, Latino, or Spanish origin	Male
Yes, I agree and consent to participate in this study	Very Often	Often	Very Often	Very Often	Rarely	Very Often	Never	Rarely	Rarely	Never	Never	Very Often	Rarely	Never	Very Often	Sometimes	Often	Very Often	Never	Very Often	Sometimes	Very Often	Never	Very Often	Never	Sometimes	Very Often	Never	Very Often	Very Often	No	No	No	No	No	Rare, less than a day or two	Rare, less than a day or two	Not at all	Not at all	Not at all	Rare, less than a day or two	Rare, less than a day or two	Not at all	Not at all	65+	Black or African American		No, not of Hispanic, Latino, or Spanish origin	Female
Yes, I agree and consent to participate in this study	Very Often	Rarely	Very Often	Very Often	Never	Very Often	Never	Never		Never	Never	Very Often	Never	Never	Very Often	Very Often	Very Often	Very Often	Rarely	Very Often	Rarely	Very Often	Never	Very Often	Never	Never	Very Often	Never	Very Often	Very Often	No	No	No	No	No	Not at all	Not at all	Not at all	Not at all	Not at all	Not at all	Not at all	Not at all	Not at all	45-54	Multiple ethnicity / Other (please specify)	Latina	Yes, another Hispanic, Latino, or Spanish origin	Female
Yes, I agree and consent to participate in this study	Very Often	Often	Often	Often	Sometimes	Often	Rarely	Never	Never	Sometimes	Rarely	Very Often	Rarely	Never	Very Often	Often	Often	Very Often	Sometimes	Often	Often	Often	Rarely	Very Often	Never	Sometimes	Often	Never	Very Often	Often	No	Yes	Yes	No	Yes	Not at all	Rare, less than a day or two	Rare, less than a day or two	Not at all	Rare, less than a day or two	Rare, less than a day or two	Rare, less than a day or two	Rare, less than a day or two	Not at all	35-44	White		Yes, Puerto Rican	Female
Yes, I agree and consent to participate in this study	Very Often	Very Often	Very Often	Very Often	Rarely	Very Often	Rarely	Rarely	Rarely	Rarely	Rarely		Very Often	Rarely	Very Often	Very Often	Very Often	Very Often	Rarely	Very Often	Rarely	Very Often	Rarely	Very Often	Never	Never	Very Often	Rarely	Very Often	Very Often	No	No	No	No	No	Not at all	Not at all	Not at all	Not at all	Not at all	Not at all	Not at all	Not at all	Not at all	55-64	Asian		No, not of Hispanic, Latino, or Spanish origin	Female
Yes, I agree and consent to participate in this study	Rarely	Sometimes	Often	Rarely	Sometimes	Rarely	Very Often	Sometimes	Often	Sometimes	Sometimes	Sometimes	Often	Rarely	Sometimes	Sometimes	Never	Rarely	Sometimes	Sometimes	Often	Sometimes	Rarely	Sometimes	Sometimes	Very Often	Sometimes	Never	Very Often	Sometimes	Yes	Yes	Yes	Yes	Yes	Not at all	Several days	Rare, less than a day or two	Several days	Several days	Several days	Several days	Several days	Not at all	45-54	White		No, not of Hispanic, Latino, or Spanish origin	Female
Yes, I agree and consent to participate in this study	Often	Often	Often	Often	Sometimes	Often	Rarely	Rarely	Rarely	Rarely	Rarely	Often	Rarely	Rarely	Very Often	Often	Often	Often	Sometimes	Often	Sometimes	Very Often	Rarely	Very Often	Rarely	Sometimes	Sometimes	Sometimes	Often	Often	No	No	Yes	No	No	Rare, less than a day or two	Rare, less than a day or two	Not at all	Not at all	Not at all	Not at all	Rare, less than a day or two	Rare, less than a day or two	Not at all	45-54
Yes, I agree and consent to participate in this study	Very Often	Rarely	Very Often	Sometimes	Sometimes	Sometimes	Rarely	Never	Never	Sometimes	Rarely	Often	Rarely	Never	Often	Often	Sometimes	Sometimes	Sometimes	Often	Rarely	Often	Never	Often	Rarely	Sometimes	Sometimes	Sometimes	Sometimes	Often	No	No	No	No	No	Not at all	Not at all	Not at all	Not at all	Not at all	Rare, less than a day or two	Not at all	Not at all	Not at all	55-64	Black or African American		No, not of Hispanic, Latino, or Spanish origin	Female
Yes, I agree and consent to participate in this study	Very Often	Sometimes	Very Often	Often	Never	Very Often	Never	Never	Never	Never	Never	Very Often	Never	Never	Often	Very Often	Very Often	Very Often	Never	Very Often	Never	Very Often	Never	Very Often	Never	Never	Very Often	Rarely	Very Often	Very Often	No	No	No	No	No	Not at all	Not at all	Not at all	Not at all	Not at all	Not at all	Not at all	Not at all	Not at all	45-54	Multiple ethnicity / Other (please specify)	Hispanic	Yes, Puerto Rican	Male
Yes, I agree and consent to participate in this study	Very Often	Sometimes	Very Often	Sometimes	Never	Often	Never	Rarely	Rarely		Never	Very Often	Never	Never	Never	Often	Often	Often	Never	Often	Rarely	Often	Never	Often	Rarely	Never	Often	Rarely	Often	Often	No	No	No	No	No	Not at all	Not at all	Not at all	Not at all	Not at all	Not at all	Not at all	Not at all	Not at all	25-34			Yes, another Hispanic, Latino, or Spanish origin	Female
Yes, I agree and consent to participate in this study	Very Often	Very Often	Very Often	Very Often	Never	Very Often	Rarely	Rarely	Sometimes	Rarely	Never	Very Often	Never	Rarely	Very Often	Very Often	Very Often	Very Often	Rarely	Very Often	Sometimes	Very Often	Rarely	Very Often	Never	Never	Very Often	Rarely	Very Often	Very Often	No	No	No	No	No	Not at all	Not at all	Not at all	Not at all	Not at all	Not at all	Rare, less than a day or two	Rare, less than a day or two	Not at all	45-54	Black or African American		No, not of Hispanic, Latino, or Spanish origin	Female
Yes, I agree and consent to participate in this study	Very Often	Often	Very Often	Very Often	Sometimes	Sometimes	Sometimes	Rarely	Rarely	Never	Rarely	Very Often	Rarely	Sometimes	Often	Very Often	Often	Often	Rarely	Often	Rarely	Often	Rarely	Very Often	Never	Rarely	Often	Rarely	Very Often	Very Often	No	Yes	No	No	No	Rare, less than a day or two	Rare, less than a day or two	Rare, less than a day or two	Not at all	Not at all	Rare, less than a day or two	Rare, less than a day or two		Rare, less than a day or two	55-64	Black or African American		Yes, another Hispanic, Latino, or Spanish origin	Female
Yes, I agree and consent to participate in this study	Very Often	Rarely	Very Often	Sometimes	Sometimes	Sometimes	Rarely	Never	Never	Never	Rarely	Very Often	Never	Never	Often	Often	Very Often	Often	Rarely	Sometimes	Rarely	Often	Rarely	Very Often	Rarely	Rarely	Very Often	Never	Very Often	Very Often	No	No	No	No	No	Not at all	Not at all	Not at all	Not at all	Not at all	Not at all	Not at all	Not at all	Not at all	35-44	Black or African American		Yes, another Hispanic, Latino, or Spanish origin	Female
Yes, I agree and consent to participate in this study	Very Often	Sometimes	Very Often	Very Often	Rarely	Very Often	Never	Never	Never	Never	Never	Very Often	Never	Never	Very Often	Very Often	Very Often	Very Often	Never	Very Often	Never	Very Often	Never	Very Often	Never	Never	Often	Never	Very Often	Very Often	No	No	No	No	No	Not at all	Rare, less than a day or two	Not at all	Not at all	Not at all	Not at all	Not at all	Rare, less than a day or two	Not at all	55-64	White		Yes, Mexican, Mexican American, Chicano	Male
Yes, I agree and consent to participate in this study	Very Often	Sometimes	Often	Often	Rarely	Often	Rarely	Rarely	Rarely	Rarely	Rarely	Often	Rarely	Rarely	Often	Sometimes	Sometimes	Sometimes	Sometimes	Sometimes	Sometimes	Often	Never	Often	Never	Sometimes	Sometimes	Never	Often	Often	No	No	No	No	No	Not at all	Not at all	Not at all	Not at all	Not at all	Rare, less than a day or two	Rare, less than a day or two	Not at all	Not at all	25-34	Asian		No, not of Hispanic, Latino, or Spanish origin	Female
Yes, I agree and consent to participate in this study	Very Often	Rarely	Very Often	Very Often	Never	Very Often	Rarely	Rarely	Never	Never	Never	Very Often	Never	Never	Often	Very Often	Very Often		Never	Very Often	Rarely	Very Often	Never	Very Often	Never	Never	Very Often	Rarely	Very Often	Very Often	No	No	No	No	No	Not at all	Not at all	Not at all	Not at all	Not at all	Not at all	Not at all	Not at all	Not at all	45-54	White		No, not of Hispanic, Latino, or Spanish origin	Male
Yes, I agree and consent to participate in this study	Very Often	Sometimes	Often	Often	Rarely	Often	Sometimes	Rarely	Rarely	Rarely	Rarely	Often	Rarely	Never	Often	Often	Often	Very Often	Sometimes	Often	Sometimes	Very Often	Rarely	Often	Never	Sometimes	Often	Sometimes	Often	Very Often	No	No	No	No	No	Not at all	Not at all	Not at all	Not at all	Not at all	Rare, less than a day or two	Rare, less than a day or two	Not at all	Not at all	25-34	Asian		No, not of Hispanic, Latino, or Spanish origin	Female
Yes, I agree and consent to participate in this study	Very Often	Sometimes	Very Often	Sometimes	Sometimes	Very Often	Rarely	Never	Never	Never	Never	Very Often	Never	Never	Very Often	Often	Very Often	Often	Never	Often	Sometimes	Often	Never	Often	Never	Never	Sometimes	Never	Very Often	Very Often	No	No	No	No	No	Not at all	Not at all	Not at all	Not at all	Not at all	Not at all	Not at all	Not at all	Not at all	55-64	Black or African American		No, not of Hispanic, Latino, or Spanish origin	Female
Yes, I agree and consent to participate in this study	Often	Often	Often	Often	Sometimes	Often	Sometimes	Rarely	Rarely	Sometimes	Rarely	Sometimes	Never	Rarely	Very Often	Often	Often	Sometimes	Rarely	Often	Sometimes	Often	Rarely	Very Often	Rarely	Rarely	Sometimes	Sometimes	Sometimes	Very Often	No	No	No	No	No	Not at all	Not at all	Not at all	Not at all	Not at all	Not at all	Rare, less than a day or two	Not at all	Not at all	35-44	Asian		No, not of Hispanic, Latino, or Spanish origin	Female
Yes, I agree and consent to participate in this study	Very Often	Very Often	Very Often	Very Often	Sometimes	Very Often	Never	Sometimes	Sometimes	Sometimes	Sometimes	Very Often	Sometimes	Sometimes	Very Often	Sometimes	Often	Very Often	Sometimes	Very Often	Sometimes	Very Often	Rarely	Very Often	Rarely	Sometimes	Very Often	Never	Very Often	Very Often	Yes	No	No	No	No	Not at all	Rare, less than a day or two	Not at all	Rare, less than a day or two	Not at all	Nearly every day over the last 2 weeks	Nearly every day over the last 2 weeks	Nearly every day over the last 2 weeks	Not at all
Yes, I agree and consent to participate in this study	Very Often	Rarely	Very Often	Often	Never	Often	Never	Never	Never	Never	Never	Often	Never	Never		Often	Very Often	Often	Rarely	Often	Rarely	Very Often	Never	Very Often	Never	Never	Often	Never	Very Often	Very Often	No	No	No	No	No	Not at all	Not at all	Not at all	Not at all	Not at all	Not at all	Not at all	Not at all	Not at all	45-54	White		No, not of Hispanic, Latino, or Spanish origin	Female
Yes, I agree and consent to participate in this study	Very Often	Rarely	Very Often	Very Often	Rarely	Very Often	Rarely	Never	Never	Rarely	Rarely	Very Often	Rarely	Rarely	Very Often	Very Often	Often		Sometimes	Often	Sometimes	Very Often	Often	Very Often	Rarely	Rarely	Often	Rarely	Sometimes	Often	No	No	No	Yes	No	Rare, less than a day or two	Rare, less than a day or two	Rare, less than a day or two	Not at all	Not at all	Rare, less than a day or two	Rare, less than a day or two	Rare, less than a day or two	Rare, less than a day or two	25-34	Multiple ethnicity / Other (please specify)	hispanic	Yes, another Hispanic, Latino, or Spanish origin	Female
Yes, I agree and consent to participate in this study	Very Often	Often	Very Often	Very Often	Rarely	Never	Never	Never	Never	Never	Rarely	Very Often	Never	Never	Never	Very Often	Very Often	Very Often	Never	Very Often	Never	Very Often	Never	Very Often	Never	Rarely	Very Often	Rarely	Very Often	Very Often	Yes	Yes	Yes	No	No	Several days	Not at all	Not at all	Not at all	Several days	Several days	Several days	More than 7 days	Not at all	25-34	Multiple ethnicity / Other (please specify)	hispanic	Yes, Puerto Rican	Transgender
Yes, I agree and consent to participate in this study	Very Often	Very Often	Very Often	Often	Very Often	Very Often	Rarely	Never	Sometimes	Rarely	Never	Very Often	Never	Never	Very Often	Very Often	Very Often	Very Often	Rarely	Very Often	Sometimes	Very Often	Rarely	Very Often	Never	Never	Very Often	Never	Very Often	Very Often	Yes	Yes	Yes	No	No	Not at all	Rare, less than a day or two	Rare, less than a day or two	Not at all	Not at all	Not at all	Several days	Several days	Several days	45-54	Black or African American		No, not of Hispanic, Latino, or Spanish origin	Female
Yes, I agree and consent to participate in this study	Often	Sometimes	Very Often	Very Often	Sometimes	Sometimes	Rarely	Rarely	Sometimes	Rarely	Sometimes	Very Often	Never	Sometimes	Often	Very Often	Very Often	Very Often	Rarely	Very Often	Rarely	Very Often	Rarely	Very Often	Rarely	Rarely	Very Often	Rarely	Very Often	Very Often	Yes	Yes	Yes	Yes	Yes	Not at all	Rare, less than a day or two	Rare, less than a day or two	Not at all	Not at all	Rare, less than a day or two	Several days	Several days	Rare, less than a day or two	35-44	Black or African American		Yes, another Hispanic, Latino, or Spanish origin	Female
Yes, I agree and consent to participate in this study	Very Often	Sometimes	Very Often	Very Often	Never	Never	Never	Never	Rarely	Never	Never	Very Often	Rarely	Never	Very Often	Often	Very Often	Very Often	Never	Very Often	Rarely	Very Often	Never	Very Often	Never	Never	Very Often	Rarely	Often	Very Often	No	No	No	No	No	Not at all	Not at all	Not at all	Not at all	Rare, less than a day or two	Rare, less than a day or two	Not at all	Not at all	Not at all	25-34	Multiple ethnicity / Other (please specify)	Lebanese	No, not of Hispanic, Latino, or Spanish origin	Female
Yes, I agree and consent to participate in this study	Very Often	Rarely	Very Often	Very Often	Rarely	Very Often	Rarely	Never	Sometimes	Never	Never	Very Often	Never	Often	Very Often	Very Often	Often	Very Often	Rarely	Very Often	Rarely	Very Often	Rarely	Very Often	Rarely	Never	Often	Very Often	Very Often	Very Often	Yes	Yes	No	No	Yes	Not at all	Not at all	Not at all	Not at all	Not at all	Not at all	Not at all	Not at all	Not at all	35-44	Multiple ethnicity / Other (please specify)	choose not to disclose	Choose not to disclose	Prefer not to answer
Yes, I agree and consent to participate in this study	Very Often	Rarely	Very Often	Often	Sometimes	Sometimes	Rarely	Never	Rarely	Never	Rarely	Very Often	Rarely	Never	Often	Very Often	Very Often	Very Often	Sometimes	Often	Sometimes	Often	Never	Very Often	Never	Rarely	Very Often	Rarely	Often	Very Often	No	No	No	No	No	Not at all	Rare, less than a day or two	Not at all	Not at all	Not at all	Not at all	Rare, less than a day or two	Rare, less than a day or two	Not at all	65+	White		No, not of Hispanic, Latino, or Spanish origin	Male
Yes, I agree and consent to participate in this study	Very Often	Never	Very Often	Often	Never	Often	Never	Never	Never	Never	Never	Often	Never	Never	Very Often	Very Often	Very Often	Very Often	Never	Very Often	Never	Very Often	Never	Very Often	Never	Rarely	Very Often	Never	Often	Often	No	No	No	No	No	Not at all	Not at all	Not at all	Not at all	Not at all	Not at all	Not at all	Not at all	Not at all	25-34	Asian		No, not of Hispanic, Latino, or Spanish origin	Female
Yes, I agree and consent to participate in this study	Very Often	Never	Very Often	Very Often	Rarely	Rarely	Rarely	Rarely	Sometimes	Never	Never	Often	Never	Never	Often	Often	Often	Very Often	Sometimes	Often	Sometimes	Very Often	Rarely	Often	Rarely	Rarely	Often	Rarely	Very Often	Very Often	No	No	No	No	No	Not at all	Not at all	Not at all	Not at all	Not at all	Not at all	Not at all	Rare, less than a day or two	Not at all	35-44	Asian		No, not of Hispanic, Latino, or Spanish origin	Female
Yes, I agree and consent to participate in this study	Very Often	Sometimes	Very Often	Often	Never	Very Often	Rarely	Never	Never	Never	Rarely	Often	Never	Never	Very Often	Sometimes	Often	Often	Sometimes	Often	Rarely	Very Often	Never	Very Often	Never	Sometimes	Often	Never	Very Often	Very Often	No	No	No	No	No	Not at all	Not at all	Not at all	Not at all	Not at all	Not at all	Not at all	Not at all	Not at all	25-34	White		Yes, another Hispanic, Latino, or Spanish origin	Male
Yes, I agree and consent to participate in this study	Very Often	Often	Very Often	Often	Sometimes	Often	Rarely	Sometimes	Sometimes	Rarely	Sometimes	Often	Rarely	Rarely	Very Often	Often	Very Often	Often	Sometimes	Often	Rarely	Very Often	Rarely	Very Often	Sometimes	Rarely	Often	Rarely	Very Often	Very Often	No	Yes	Yes	No	No	Rare, less than a day or two	Rare, less than a day or two	Not at all	Not at all	Rare, less than a day or two	Not at all	Rare, less than a day or two	Several days	Rare, less than a day or two	35-44	Black or African American		Yes, Puerto Rican	Female
Yes, I agree and consent to participate in this study	Very Often	Very Often	Very Often	Very Often	Rarely	Very Often	Never	Never	Never	Never	Never	Very Often	Never	Never	Very Often	Very Often	Very Often	Very Often	Never	Very Often	Never	Very Often	Never	Very Often	Never	Never	Very Often	Never	Very Often	Very Often	No	Yes	No	No	No	Not at all	Rare, less than a day or two	Not at all	Not at all	Not at all	Several days	Not at all	Rare, less than a day or two	Not at all	25-34	Black or African American		No, not of Hispanic, Latino, or Spanish origin	Female
Yes, I agree and consent to participate in this study	Very Often	Sometimes	Very Often	Very Often	Rarely	Very Often	Sometimes	Rarely	Rarely	Rarely	Rarely	Very Often	Sometimes	Sometimes	Often	Often	Often	Often	Sometimes	Often	Sometimes	Very Often	Rarely	Very Often	Rarely	Rarely	Often	Rarely	Very Often	Very Often	No	No	No	No	No	Not at all	Rare, less than a day or two	Rare, less than a day or two	Not at all	Not at all	Rare, less than a day or two	Rare, less than a day or two	Rare, less than a day or two	Not at all	55-64	Asian		No, not of Hispanic, Latino, or Spanish origin	Male
Yes, I agree and consent to participate in this study	Very Often	Rarely	Very Often	Very Often	Rarely	Very Often	Rarely	Never	Sometimes	Never	Never	Very Often	Rarely	Sometimes	Very Often	Very Often	Very Often	Very Often	Sometimes	Very Often	Sometimes	Very Often	Rarely	Very Often	Rarely	Rarely	Often	Rarely	Very Often	Very Often	No	No	No	No	Yes	Not at all	Rare, less than a day or two	Rare, less than a day or two	Not at all	Not at all	Rare, less than a day or two	Rare, less than a day or two	Rare, less than a day or two	Not at all	55-64	Asian		No, not of Hispanic, Latino, or Spanish origin	Female
Yes, I agree and consent to participate in this study	Very Often	Very Often	Very Often	Very Often	Sometimes	Very Often	Sometimes	Rarely	Sometimes	Never	Never	Very Often	Rarely	Sometimes	Very Often	Very Often	Very Often	Very Often	Often	Very Often	Very Often	Very Often	Sometimes	Very Often	Rarely	Rarely	Very Often	Rarely	Very Often	Very Often	No	Yes	Yes	No	No	Not at all	Rare, less than a day or two	More than 7 days	Rare, less than a day or two	Not at all	Not at all	Not at all	Several days	Not at all	35-44	Asian		No, not of Hispanic, Latino, or Spanish origin	Male
Yes, I agree and consent to participate in this study	Very Often	Never	Often	Very Often	Sometimes	Often	Never	Rarely			Very Often				Very Often		Very Often	Very Often			Sometimes	Very Often	Sometimes	Very Often					Often	Very Often	Yes	Yes	No	No	No	Not at all	Not at all	Not at all	Not at all	Not at all	Not at all	Rare, less than a day or two	Not at all	Not at all	55-64	White		Choose not to disclose	Female
Yes, I agree and consent to participate in this study	Very Often	Often	Very Often	Often	Sometimes	Often	Sometimes	Rarely	Sometimes	Sometimes	Sometimes	Often	Sometimes	Sometimes	Very Often	Very Often	Often	Often	Often		Sometimes	Often	Rarely	Often	Rarely	Sometimes	Often	Rarely	Very Often	Often	No	No	No	No	No	Not at all	Not at all	Rare, less than a day or two	Rare, less than a day or two	Not at all	Rare, less than a day or two	Rare, less than a day or two	Rare, less than a day or two	Not at all	35-44	White		No, not of Hispanic, Latino, or Spanish origin	Male
Yes, I agree and consent to participate in this study	Very Often	Very Often	Very Often	Very Often	Very Often	Sometimes	Never	Sometimes	Sometimes	Rarely	Sometimes	Very Often	Never	Rarely	Very Often	Very Often	Very Often	Very Often	Never	Very Often	Rarely	Very Often	Sometimes	Very Often		Never	Very Often	Never	Very Often	Very Often	Yes	Yes	Yes	No	No	Not at all	Several days	Not at all	Not at all	Not at all	Not at all	Not at all	Not at all	Not at all	25-34	Multiple ethnicity / Other (please specify)	hipanic	Yes, another Hispanic, Latino, or Spanish origin	Female
Yes, I agree and consent to participate in this study	Very Often	Very Often	Very Often	Very Often	Rarely	Very Often	Never	Never	Never	Never	Never	Very Often	Never	Never	Very Often	Very Often	Very Often	Very Often	Rarely	Very Often	Rarely	Very Often	Never	Very Often	Never	Never	Very Often	Never	Very Often	Very Often	No	No	No	No	No	Not at all	Not at all	Not at all	Not at all	Not at all	Not at all	Not at all	Not at all	Not at all	35-44	White		Yes, another Hispanic, Latino, or Spanish origin	Female
Yes, I agree and consent to participate in this study	Very Often	Often	Very Often	Very Often	Sometimes	Very Often	Never	Never	Sometimes	Never	Never	Often	Rarely	Rarely	Very Often	Often	Often	Often	Sometimes	Often	Rarely	Very Often	Rarely	Often	Never	Never	Often	Never	Very Often	Often	No	Yes	No	No	No	Not at all	Not at all	Not at all	Not at all	Not at all	Rare, less than a day or two	Rare, less than a day or two	Several days	Not at all	55-64	Black or African American		No, not of Hispanic, Latino, or Spanish origin	Female
Yes, I agree and consent to participate in this study	Very Often	Sometimes	Very Often	Very Often	Sometimes	Very Often	Sometimes	Rarely	Rarely	Never	Rarely	Very Often	Never	Rarely	Very Often	Very Often	Often	Very Often	Never	Very Often	Never	Very Often	Never	Very Often	Never	Never	Very Often	Never	Very Often	Very Often	No	No	No	No	No	Not at all	Rare, less than a day or two	Several days	Several days	Rare, less than a day or two	Rare, less than a day or two	Several days	Several days	Rare, less than a day or two	35-44	Black or African American		No, not of Hispanic, Latino, or Spanish origin	Male
Yes, I agree and consent to participate in this study	Very Often	Sometimes	Very Often	Very Often	Rarely	Very Often	Sometimes	Never	Sometimes	Sometimes	Rarely	Very Often	Never	Never	Very Often	Very Often	Very Often	Often	Sometimes	Very Often	Often	Often	Never	Very Often	Rarely	Often	Often	Rarely	Sometimes	Often	No	No	No	No	No	Not at all	Not at all	Not at all	Not at all	Not at all	Rare, less than a day or two	Rare, less than a day or two	Not at all	Not at all	35-44	Asian		No, not of Hispanic, Latino, or Spanish origin	Female
Yes, I agree and consent to participate in this study	Very Often	Rarely	Very Often	Sometimes	Rarely	Very Often	Often	Rarely	Sometimes	Sometimes	Sometimes	Sometimes	Sometimes	Rarely	Sometimes	Sometimes	Sometimes	Sometimes	Sometimes	Sometimes	Sometimes	Sometimes	Sometimes	Very Often	Sometimes	Sometimes	Sometimes	Sometimes	Sometimes	Sometimes	Yes	Yes	Yes	Yes	Yes	Several days	Several days	Several days	Several days	Several days	Nearly every day over the last 2 weeks	Nearly every day over the last 2 weeks	Nearly every day over the last 2 weeks	Several days	55-64	White		No, not of Hispanic, Latino, or Spanish origin	Female
Yes, I agree and consent to participate in this study	Very Often	Often	Often	Often	Never	Sometimes	Never	Rarely	Never	Rarely	Rarely	Very Often	Never	Rarely	Often	Often	Rarely	Often	Never	Often	Rarely	Sometimes	Rarely	Often	Never	Rarely	Often	Rarely	Sometimes	Often	No	No	No	No	No	Not at all	Not at all	Not at all	Not at all	Not at all	Several days	Not at all	Not at all	Not at all	45-54	Asian		Yes, Cuban	Transgender
Yes, I agree and consent to participate in this study	Very Often	Very Often	Often	Very Often	Rarely	Often	Never	Never	Never	Never	Never		Never	Never		Often	Very Often	Very Often	Never	Very Often	Never	Sometimes	Never	Often	Never	Never	Rarely	Never	Often	Often	No	No	No	No	No		Not at all	Not at all	Not at all	Not at all	Rare, less than a day or two	Not at all	Not at all	Not at all	65+	White		No, not of Hispanic, Latino, or Spanish origin	Male
Yes, I agree and consent to participate in this study	Very Often	Often	Very Often	Very Often	Often	Often	Sometimes	Rarely	Sometimes	Sometimes	Sometimes	Very Often	Sometimes	Rarely	Very Often	Very Often	Very Often	Very Often	Sometimes	Very Often	Sometimes	Very Often	Sometimes	Very Often	Rarely	Rarely	Often	Never	Very Often	Very Often	No	No	No	No	No	Not at all	Not at all	Not at all	Not at all	Not at all	Not at all	Not at all	Not at all	Not at all	55-64	Asian		No, not of Hispanic, Latino, or Spanish origin	Female
Yes, I agree and consent to participate in this study	Very Often	Never	Very Often	Very Often	Never	Never	Never	Never	Never	Never	Never	Very Often	Never	Never	Very Often	Often	Very Often	Very Often	Rarely	Very Often	Never	Very Often	Never	Very Often	Never	Never	Often	Rarely	Often	Very Often	No	Yes	Yes	No	No	Not at all	Not at all	Not at all	Not at all	Not at all	Not at all	Not at all	Rare, less than a day or two	Not at all	45-54			Yes, another Hispanic, Latino, or Spanish origin	Female
Yes, I agree and consent to participate in this study	Very Often	Often	Very Often	Very Often	Often	Very Often	Sometimes	Rarely	Rarely	Rarely	Rarely	Very Often	Rarely	Sometimes	Sometimes	Very Often	Often	Often	Sometimes	Very Often	Sometimes	Often	Sometimes	Often	Never	Sometimes	Often	Never	Very Often	Very Often	No	Yes	No	No	Yes	Not at all	Rare, less than a day or two	Not at all	Not at all	Not at all	Not at all	Not at all	Rare, less than a day or two	Not at all	45-54	Asian		Don’t know	Female
Yes, I agree and consent to participate in this study	Very Often	Sometimes	Very Often	Very Often	Rarely	Often	Rarely	Never	Never	Never	Rarely	Very Often	Never	Never	Very Often	Often	Very Often	Very Often	Rarely	Often	Sometimes	Very Often	Never	Very Often	Never	Never	Often	Never	Very Often	Very Often	No	No	No	No	No	Not at all	Not at all	Not at all	Not at all	Not at all	Not at all	Not at all	Not at all	Not at all	35-44	Black or African American		Yes, another Hispanic, Latino, or Spanish origin	Female
Yes, I agree and consent to participate in this study	Very Often	Often	Very Often	Very Often	Rarely	Very Often	Never	Never	Never	Never	Never	Very Often	Never	Never	Never	Very Often	Sometimes	Never	Never	Often	Never	Very Often	Never	Very Often	Never	Never	Very Often	Never	Very Often	Very Often	Yes	Yes	No	No	No	Several days	Several days	Several days	Not at all	Not at all	Several days	Several days	Several days	Several days	45-54			Yes, Puerto Rican	Female
Yes, I agree and consent to participate in this study	Very Often	Very Often	Very Often	Often	Rarely	Often	Rarely	Never	Rarely	Never	Never	Very Often	Rarely	Never	Very Often	Very Often	Very Often	Sometimes	Rarely	Often	Often	Often	Never	Very Often	Never	Sometimes	Sometimes	Never	Very Often	Often	No	No	No	No	No	Not at all	Not at all	Not at all	Not at all	Not at all	Not at all	Not at all	Not at all	Not at all	45-54	White		Yes, Puerto Rican	Male
Yes, I agree and consent to participate in this study	Very Often	Sometimes	Very Often	Often	Never	Very Often	Rarely	Never	Rarely	Rarely	Never	Very Often	Sometimes	Never	Very Often	Very Often	Very Often	Often	Sometimes	Very Often	Rarely	Very Often	Never	Very Often	Never	Sometimes	Often	Rarely	Very Often	Very Often	No	No	No	No	No	Not at all	Not at all	Not at all	Rare, less than a day or two	Not at all	Not at all	Rare, less than a day or two	Several days	Not at all	65+	Black or African American		No, not of Hispanic, Latino, or Spanish origin
Yes, I agree and consent to participate in this study	Very Often	Rarely	Very Often	Very Often	Sometimes	Often	Never	Never	Never	Never	Never	Very Often	Never	Never	Very Often	Often	Very Often	Often	Never	Often	Sometimes	Often	Never	Very Often	Never	Sometimes	Often	Never	Very Often	Very Often	No	No	No	No	No	Not at all	Not at all	Not at all	Not at all	Not at all	Not at all	Not at all	More than 7 days	Not at all	55-64	Black or African American		No, not of Hispanic, Latino, or Spanish origin	Female
Yes, I agree and consent to participate in this study	Very Often	Sometimes	Very Often	Very Often	Rarely	Very Often	Often	Rarely	Rarely	Rarely	Rarely	Often	Rarely	Rarely	Very Often	Sometimes	Often	Very Often	Sometimes	Very Often	Sometimes	Very Often	Never	Very Often	Rarely	Sometimes	Often	Rarely	Often	Very Often	No	No	No	No	No	Not at all	Not at all	Not at all	Not at all	Not at all	Not at all	Not at all	Not at all	Not at all	55-64	White		No, not of Hispanic, Latino, or Spanish origin	Female
Yes, I agree and consent to participate in this study	Very Often	Sometimes	Very Often	Sometimes	Rarely	Very Often	Never	Never	Never	Never	Never	Very Often	Rarely	Sometimes	Rarely	Very Often	Very Often	Often	Never	Very Often	Rarely	Often	Rarely	Very Often	Never	Rarely	Very Often	Rarely	Very Often	Very Often	No	No	No	No	No	Not at all	Not at all	Not at all	Not at all	Not at all	Rare, less than a day or two	Rare, less than a day or two	Not at all	Not at all	45-54	Multiple ethnicity / Other (please specify)	Pakistani	No, not of Hispanic, Latino, or Spanish origin	Male
Yes, I agree and consent to participate in this study	Very Often	Rarely	Very Often	Very Often	Never	Very Often	Sometimes	Never	Rarely	Sometimes	Rarely	Very Often	Rarely	Never	Often	Often	Often	Often	Sometimes	Often	Sometimes	Often	Sometimes	Often	Rarely	Rarely	Often	Never	Often	Often	No	Yes	No	Yes	No	Not at all	Not at all	Not at all	Rare, less than a day or two	Not at all	Rare, less than a day or two	Several days	Not at all	Not at all	25-34	Asian		No, not of Hispanic, Latino, or Spanish origin	Female
Yes, I agree and consent to participate in this study	Very Often	Very Often	Often	Rarely	Often	Sometimes	Never	Never	Never	Very Often	Never	Sometimes	Never	Never	Often	Often	Rarely	Sometimes	Very Often	Very Often	Very Often	Very Often	Never	Sometimes	Never	Very Often	Often	Never	Sometimes	Rarely	No	No	No	No	No	Not at all	Rare, less than a day or two	Not at all	Not at all	Not at all	Several days	Several days	Several days	Not at all	25-34			Yes, Puerto Rican	Female
Yes, I agree and consent to participate in this study	Very Often	Very Often	Very Often	Very Often	Very Often	Often	Often	Rarely	Rarely	Rarely	Sometimes	Often	Rarely	Rarely	Often	Often	Very Often	Often	Sometimes	Often	Sometimes	Sometimes	Sometimes	Often	Sometimes	Often	Often	Sometimes	Very Often	Very Often	No	No	No	No	No	Not at all	Not at all	Not at all	Not at all	Not at all	Not at all	Not at all	Not at all	Not at all	25-34	Multiple ethnicity / Other (please specify)	Hispanic	Yes, another Hispanic, Latino, or Spanish origin	Male
Yes, I agree and consent to participate in this study	Very Often	Rarely	Very Often	Sometimes	Never	Often	Never	Never	Never	Never	Never	Often	Never	Never	Very Often	Often	Often	Very Often	Never	Often	Never	Often	Never	Often	Never	Never	Often	Never	Often	Very Often	No	No	No	No	No	Not at all	Not at all	Not at all	Not at all	Not at all	Not at all	Not at all	Not at all	Not at all	45-54	Black or African American		No, not of Hispanic, Latino, or Spanish origin	Male
Yes, I agree and consent to participate in this study	Very Often	Often	Very Often	Sometimes	Rarely	Often	Sometimes	Never	Never	Never	Never	Sometimes	Never	Never	Often	Often	Often	Sometimes	Never	Never	Sometimes	Rarely	Never	Often	Never	Never	Rarely	Never	Often	Often	No	No	No	No	No	Not at all	Not at all	Not at all	Not at all	Not at all	Not at all	Not at all	Not at all	Not at all	55-64	Multiple ethnicity / Other (please specify)	african puertorrican descendant	Yes, Puerto Rican	Female
Yes, I agree and consent to participate in this study	Very Often	Sometimes	Very Often	Often	Sometimes																																								55-64	Multiple ethnicity / Other (please specify)	from india	Don’t know	Female
Yes, I agree and consent to participate in this study	Very Often	Very Often	Very Often	Very Often	Never	Often	Very Often	Sometimes	Often	Never	Often	Very Often	Never	Never	Very Often	Very Often	Very Often	Very Often	Sometimes	Very Often	Often	Very Often	Never	Very Often	Never	Sometimes	Very Often	Never	Very Often	Very Often	Yes	Yes	Yes	Yes	No	Not at all	Rare, less than a day or two	Rare, less than a day or two	Rare, less than a day or two	Rare, less than a day or two	Several days	Several days	Rare, less than a day or two	Rare, less than a day or two	45-54	Black or African American		No, not of Hispanic, Latino, or Spanish origin	Male
Yes, I agree and consent to participate in this study	Very Often	Very Often	Very Often	Very Often	Very Often	Very Often	Rarely	Never	Rarely	Rarely	Rarely	Very Often	Never	Sometimes	Very Often	Very Often	Very Often	Very Often	Sometimes	Very Often	Never	Very Often	Never	Very Often	Never	Never	Very Often	Sometimes	Very Often	Very Often	No	No	No	No	No	Not at all	Not at all	Not at all	Not at all	Not at all	Not at all	Not at all	Not at all	Not at all	45-54	Black or African American		No, not of Hispanic, Latino, or Spanish origin	Male
Yes, I agree and consent to participate in this study	Very Often	Very Often	Very Often	Very Often	Sometimes	Very Often		Sometimes	Sometimes	Sometimes	Often	Very Often	Sometimes	Often	Very Often	Very Often	Very Often	Very Often	Often	Very Often	Very Often	Very Often	Sometimes	Very Often	Sometimes	Often	Very Often	Rarely	Very Often	Very Often	Yes	No	Yes	Yes	No	Not at all	Rare, less than a day or two	Not at all	Not at all	Not at all	Rare, less than a day or two	Not at all	Several days	Not at all	45-54	Asian		Yes, another Hispanic, Latino, or Spanish origin	Female
Yes, I agree and consent to participate in this study	Often	Very Often	Very Often	Often	Sometimes	Often	Sometimes	Rarely	Sometimes	Sometimes	Sometimes	Often	Rarely	Rarely	Very Often	Often	Often	Often	Sometimes	Often	Very Often	Very Often	Rarely	Often	Rarely	Very Often	Often	Rarely	Often	Often	No	No	No	No	No	Several days	Several days	Several days	Not at all	Not at all	Rare, less than a day or two	Rare, less than a day or two	Several days	Not at all	55-64	Multiple ethnicity / Other (please specify)	Puerto Rican	Yes, Puerto Rican	Female
Yes, I agree and consent to participate in this study	Very Often	Rarely	Very Often	Often	Rarely	Very Often	Never	Never	Never	Never	Never	Very Often	Never	Never	Very Often	Very Often	Very Often	Very Often	Sometimes	Very Often	Rarely	Very Often	Never	Very Often	Never	Rarely	Often	Rarely	Very Often	Very Often	No	No	No	No	No	Not at all	Not at all	Not at all	Not at all	Not at all	Not at all	Not at all	Not at all	Not at all	25-34	White		Yes, Cuban	Male
Yes, I agree and consent to participate in this study	Very Often	Very Often	Very Often	Sometimes	Sometimes	Sometimes	Rarely	Rarely	Rarely	Sometimes	Rarely	Very Often	Rarely	Rarely	Very Often	Very Often	Very Often	Sometimes	Often	Often	Often	Often	Rarely	Often	Rarely	Often	Sometimes	Rarely	Often	Often	No	No	No	No	No	Not at all	Not at all	Not at all	Not at all	Rare, less than a day or two	Several days	Not at all	Rare, less than a day or two	Not at all	45-54	Black or African American		No, not of Hispanic, Latino, or Spanish origin	Female
Yes, I agree and consent to participate in this study	Often	Sometimes	Very Often	Very Often	Rarely	Very Often	Rarely	Sometimes	Rarely	Rarely	Sometimes	Very Often	Rarely	Never	Very Often	Often	Often	Often	Rarely	Often	Rarely	Very Often	Sometimes	Never	Never	Sometimes	Sometimes	Rarely	Very Often	Very Often	No	No	No	Yes	No	Not at all	Rare, less than a day or two	Not at all	Rare, less than a day or two	Not at all	Not at all	Several days	Rare, less than a day or two	Rare, less than a day or two	35-44	Multiple ethnicity / Other (please specify)	Dominican	Yes, another Hispanic, Latino, or Spanish origin	Male
Yes, I agree and consent to participate in this study	Very Often	Rarely	Very Often	Often	Never	Often	Never	Rarely	Rarely	Never	Never	Often	Never	Rarely	Never	Often	Very Often	Very Often	Never	Often	Rarely	Very Often	Never	Very Often	Never	Rarely	Often	Rarely	Often	Very Often	No	No	No	No	No	Not at all	Not at all	Not at all	Not at all	Not at all	Rare, less than a day or two	Rare, less than a day or two	Not at all	Rare, less than a day or two	55-64	White		No, not of Hispanic, Latino, or Spanish origin	Male
Yes, I agree and consent to participate in this study	Very Often	Sometimes	Very Often	Very Often	Rarely	Very Often	Never	Rarely	Rarely	Never	Rarely	Very Often	Rarely	Sometimes	Very Often	Very Often	Very Often	Very Often	Sometimes	Very Often	Sometimes	Very Often	Sometimes	Often	Never	Never	Often	Rarely	Very Often	Very Often	No	No	No	No	No	Not at all	Not at all	Not at all	Not at all	Not at all	Not at all	Not at all	Rare, less than a day or two	Not at all	55-64	Multiple ethnicity / Other (please specify)	hispanic	Yes, Puerto Rican	Female
Yes, I agree and consent to participate in this study	Very Often	Often	Very Often	Very Often	Rarely	Rarely	Rarely	Never	Rarely	Rarely	Never	Very Often	Sometimes	Sometimes	Very Often	Very Often	Very Often	Very Often	Rarely	Often	Sometimes	Often	Never	Very Often	Never	Rarely	Often	Rarely	Very Often	Very Often	No	No	No	No	No	Rare, less than a day or two	Rare, less than a day or two	Several days	Not at all	Not at all	Several days	Several days	Several days	Rare, less than a day or two	55-64	Asian		No, not of Hispanic, Latino, or Spanish origin	Female
Yes, I agree and consent to participate in this study	Very Often	Never	Very Often	Very Often	Rarely	Very Often	Never	Never	Never	Never	Never	Very Often	Never	Never	Very Often	Very Often	Very Often	Very Often	Never	Very Often	Never	Very Often	Never	Very Often	Never	Never	Very Often	Never	Often	Very Often	No	No	No	No	No	Not at all	Not at all	Not at all	Not at all	Not at all	Not at all	Not at all	Not at all	Not at all	35-44	White		No, not of Hispanic, Latino, or Spanish origin	Female
Yes, I agree and consent to participate in this study	Very Often	Sometimes	Very Often	Sometimes	Never	Rarely	Rarely	Never	Never	Never	Rarely	Very Often	Never	Rarely	Sometimes	Often	Often	Sometimes	Rarely	Very Often	Rarely	Very Often	Never	Often	Rarely	Very Often	Sometimes	Rarely	Often	Often	No	No	No	No	No	Not at all	Not at all	Not at all	Not at all	Not at all	Not at all	Rare, less than a day or two	Not at all	Not at all	25-34	Multiple ethnicity / Other (please specify)	Hispanic	Yes, another Hispanic, Latino, or Spanish origin	Male
Yes, I agree and consent to participate in this study	Very Often	Often	Very Often	Very Often	Sometimes	Very Often	Rarely	Rarely	Rarely	Rarely	Rarely	Very Often	Never	Never	Very Often	Often	Very Often	Very Often	Rarely	Very Often	Sometimes	Very Often	Rarely	Very Often	Rarely	Sometimes	Often	Sometimes	Very Often	Very Often	No	No	No	No	No	Not at all	Not at all	Not at all	Not at all	Not at all	Not at all	Not at all	Not at all	Not at all	55-64	Multiple ethnicity / Other (please specify)	Hispanic	Yes, another Hispanic, Latino, or Spanish origin	Female
Yes, I agree and consent to participate in this study	Very Often	Never	Very Often	Very Often	Never	Very Often	Never	Never	Never	Never	Never	Very Often	Never	Never	Very Often	Very Often	Very Often	Very Often	Never	Very Often	Never	Very Often	Never	Very Often	Never	Never	Very Often	Never	Very Often	Very Often	No	No	No	No	No	Not at all	Not at all	Not at all	Not at all	Not at all	Not at all	Not at all	Not at all	Not at all	55-64	Black or African American		No, not of Hispanic, Latino, or Spanish origin	Female
Yes, I agree and consent to participate in this study	Often	Rarely	Very Often	Often	Often	Often	Never	Never	Rarely	Never	Sometimes	Often	Rarely	Rarely	Very Often	Often	Often	Often	Very Often	Often	Often	Never	Never	Often	Never	Never	Often	Never	Often	Often	Yes	Yes	Yes	Yes	Yes	Not at all	Not at all	Nearly every day over the last 2 weeks	Not at all	Not at all	Not at all	Not at all	Not at all	Not at all	25-34	Multiple ethnicity / Other (please specify)	Hispanic	Yes, another Hispanic, Latino, or Spanish origin	Female
Yes, I agree and consent to participate in this study	Very Often	Rarely	Very Often	Often	Sometimes	Sometimes	Sometimes	Never	Never	Never	Never	Often	Never	Never	Sometimes	Often	Very Often	Very Often	Never	Often	Rarely	Often	Never	Often	Never	Never	Sometimes	Rarely	Very Often	Very Often	No	No	No	No	No	Not at all	Not at all	Not at all	Not at all	Not at all	Not at all	Not at all	Not at all	Not at all	35-44	Asian		No, not of Hispanic, Latino, or Spanish origin	Male
Yes, I agree and consent to participate in this study	Very Often	Sometimes	Very Often		Sometimes	Very Often	Rarely	Rarely	Rarely	Never	Never	Often	Rarely	Never		Very Often	Often		Rarely		Rarely	Very Often	Rarely	Very Often	Never	Rarely	Very Often	Never	Very Often	Often	Yes		No	Yes	No	Not at all	Rare, less than a day or two	Not at all	Not at all	Not at all	Not at all	Not at all	Rare, less than a day or two	Not at all	45-54	Black or African American		No, not of Hispanic, Latino, or Spanish origin	Female
Yes, I agree and consent to participate in this study	Very Often	Often	Very Often	Sometimes	Rarely	Often	Never	Never	Never	Never	Never	Often	Never	Never	Very Often	Very Often	Very Often	Very Often	Never	Very Often	Never	Very Often	Never	Very Often	Never	Never	Often	Often	Very Often	Very Often	No	No	No	No	No	Not at all	Not at all	Not at all	Not at all	Not at all	Not at all	Not at all	Not at all	Not at all	65+	Black or African American		No, not of Hispanic, Latino, or Spanish origin	Male
Yes, I agree and consent to participate in this study	Very Often	Very Often	Very Often	Sometimes	Never	Often	Never	Never	Never		Never	Often	Never	Never	Never	Sometimes	Very Often	Very Often	Sometimes	Very Often	Sometimes	Sometimes	Never	Often	Never	Never	Sometimes	Never	Very Often	Sometimes	No	No	No	No	No	Not at all	Not at all	Rare, less than a day or two	Not at all	Not at all	Several days	Several days	Not at all	Not at all	25-34	Multiple ethnicity / Other (please specify)	Hispanic	Yes, another Hispanic, Latino, or Spanish origin	Female
Yes, I agree and consent to participate in this study	Very Often	Very Often	Very Often	Very Often	Sometimes	Often	Sometimes	Never	Never	Never	Never	Very Often	Rarely	Never	Very Often	Very Often	Very Often	Very Often	Rarely	Very Often	Rarely	Often	Never	Often	Never	Never	Often	Never	Very Often	Very Often	No	No	No	No	No	Not at all	Not at all	Not at all	Not at all	Not at all	Not at all	Not at all	Rare, less than a day or two	Not at all	65+	Asian			Female
Yes, I agree and consent to participate in this study	Very Often	Often	Very Often	Very Often	Rarely	Very Often	Rarely	Rarely	Sometimes	Rarely	Sometimes	Very Often	Sometimes	Sometimes	Often	Very Often	Often	Often	Sometimes	Very Often	Sometimes	Very Often	Sometimes	Very Often	Rarely	Sometimes	Very Often	Never	Very Often	Very Often	No	No	No	No	No	Not at all	Several days	Rare, less than a day or two	Not at all	Rare, less than a day or two	Rare, less than a day or two	Not at all	Several days	Rare, less than a day or two	35-44	Black or African American		No, not of Hispanic, Latino, or Spanish origin	Female
Yes, I agree and consent to participate in this study	Very Often	Rarely	Very Often	Often	Never	Very Often	Often	Never	Never	Never	Never	Very Often	Never	Never	Very Often	Very Often	Very Often	Very Often	Rarely	Very Often	Rarely	Very Often	Never	Often	Never	Never	Often	Never	Often	Very Often	No	No	No	No	No	Not at all	Not at all		Not at all	Not at all	Not at all	Not at all	Not at all	Not at all	25-34	Multiple ethnicity / Other (please specify)	Hispanic	Yes, another Hispanic, Latino, or Spanish origin	Male
Yes, I agree and consent to participate in this study	Very Often	Rarely	Very Often	Sometimes	Rarely	Often	Rarely	Never	Rarely	Never	Never	Very Often	Never	Never	Very Often	Very Often	Very Often	Very Often	Sometimes	Often	Rarely	Very Often	Rarely	Very Often	Never	Sometimes	Often	Sometimes	Very Often	Very Often	No	No	No	No	No	Not at all	Not at all	Not at all	Not at all	Not at all	Not at all	Not at all	Not at all	Not at all	65+	Black or African American		No, not of Hispanic, Latino, or Spanish origin	Male
Yes, I agree and consent to participate in this study	Very Often	Never	Very Often	Very Often	Rarely	Often	Never	Never	Never	Never	Never	Very Often	Never	Never	Very Often	Very Often	Very Often	Very Often	Never	Very Often	Never	Very Often	Never	Very Often	Never	Never	Never	Never	Very Often	Very Often	No	No	No	No	No	Not at all	Not at all	Not at all	Not at all	Not at all	Not at all	Not at all	Not at all	Not at all	55-64	Black or African American		No, not of Hispanic, Latino, or Spanish origin	Female
Yes, I agree and consent to participate in this study	Often	Rarely	Very Often	Often	Often	Very Often	Sometimes	Rarely	Rarely	Never	Never	Very Often	Rarely	Never	Very Often	Often	Sometimes	Often	Never	Very Often	Rarely	Often	Never	Very Often	Rarely	Sometimes	Sometimes	Never	Very Often	Very Often	No	No	No	No	No	Not at all	Not at all	Rare, less than a day or two	Not at all	Not at all	Not at all	Not at all	Not at all	Not at all	55-64	Multiple ethnicity / Other (please specify)	Puertorican	Yes, Puerto Rican	Female
	Very Often	Sometimes	Very Often	Very Often	Rarely	Very Often	Very Often	Rarely	Sometimes	Sometimes	Sometimes	Very Often	Rarely	Never	Very Often	Very Often	Very Often	Very Often	Sometimes	Often	Sometimes	Very Often	Never	Very Often	Never	Never	Very Often	Rarely	Very Often	Very Often	No	No	No	Yes	No	Not at all	Not at all	Not at all	Not at all	Not at all	Not at all	Rare, less than a day or two	Not at all	Not at all	55-64	American Indian		Yes, another Hispanic, Latino, or Spanish origin	Female
Yes, I agree and consent to participate in this study	Very Often	Rarely	Very Often	Very Often	Sometimes	Rarely	Rarely	Never	Never	Never	Never	Very Often	Never	Never	Very Often	Very Often	Very Often	Very Often	Never	Very Often	Rarely	Very Often	Rarely	Very Often	Never	Never	Very Often	Often	Very Often	Very Often	No	No	Yes	No	No	Not at all	Rare, less than a day or two	Not at all	Not at all	Not at all	Rare, less than a day or two	Rare, less than a day or two	Several days	Not at all	25-34	White		Yes, another Hispanic, Latino, or Spanish origin	Female
Yes, I agree and consent to participate in this study	Very Often	Never	Very Often	Often	Sometimes	Often	Rarely	Never	Never	Sometimes	Rarely	Often	Never	Never	Often	Often	Often	Often	Often	Often	Rarely	Often	Never	Often	Never	Often	Often	Never	Often	Often	No	No	No	No	No	Not at all	Not at all	Not at all	Not at all	Not at all	Rare, less than a day or two	Not at all	Rare, less than a day or two	Several days	65+	White		No, not of Hispanic, Latino, or Spanish origin	Female
Yes, I agree and consent to participate in this study	Rarely	Very Often	Very Often	Sometimes	Very Often	Very Often	Very Often	Very Often	Very Often	Very Often	Often	Rarely	Very Often	Very Often	Sometimes	Never	Rarely	Rarely	Very Often	Very Often	Very Often	Rarely	Sometimes	Sometimes	Sometimes	Very Often	Rarely	Very Often	Often	Rarely	No	Yes	Yes	No	No	Rare, less than a day or two	Rare, less than a day or two	Nearly every day over the last 2 weeks	Not at all	Rare, less than a day or two	Nearly every day over the last 2 weeks	Nearly every day over the last 2 weeks	Nearly every day over the last 2 weeks	Not at all	35-44	Black or African American		Yes, another Hispanic, Latino, or Spanish origin	Male
Yes, I agree and consent to participate in this study	Very Often	Never	Sometimes	Often	Sometimes	Sometimes	Never	Sometimes	Sometimes	Often	Sometimes	Never	Sometimes	Rarely	Sometimes	Never	Rarely	Rarely	Often	Sometimes	Very Often	Never	Rarely	Sometimes	Sometimes	Often	Rarely	Sometimes		Never	No	No	Yes	No	No	Rare, less than a day or two	Several days	Several days	Rare, less than a day or two	Several days	Several days	Several days	More than 7 days	Rare, less than a day or two	25-34	White		Yes, Puerto Rican	Female
Yes, I agree and consent to participate in this study	Often	Rarely	Very Often	Very Often	Rarely	Often	Rarely	Rarely	Rarely	Sometimes	Rarely	Often	Rarely	Rarely	Sometimes	Often	Sometimes	Often	Sometimes	Often	Rarely	Often	Sometimes	Often	Rarely	Rarely	Often	Rarely	Often	Often	Yes	No	No	No	No	Several days	Rare, less than a day or two	Rare, less than a day or two	Not at all	Not at all	Several days	Rare, less than a day or two	Rare, less than a day or two	Rare, less than a day or two	45-54	Asian		No, not of Hispanic, Latino, or Spanish origin	Female
Yes, I agree and consent to participate in this study	Very Often	Very Often	Very Often	Very Often	Often	Very Often	Often	Very Often	Very Often	Often	Often	Very Often	Often	Often	Very Often	Very Often	Very Often	Very Often	Often	Often	Often	Very Often	Often	Very Often	Often	Often	Very Often	Sometimes	Very Often	Very Often	No	Yes	Yes	No	No	Several days	Several days	Nearly every day over the last 2 weeks	Nearly every day over the last 2 weeks	Nearly every day over the last 2 weeks	Nearly every day over the last 2 weeks	Nearly every day over the last 2 weeks	Nearly every day over the last 2 weeks	More than 7 days	45-54	Black or African American		No, not of Hispanic, Latino, or Spanish origin	Male
Yes, I agree and consent to participate in this study	Very Often	Rarely	Sometimes	Very Often	Rarely	Sometimes	Rarely	Rarely	Often	Sometimes	Rarely	Often	Rarely	Rarely	Very Often	Rarely	Very Often	Often	Never	Sometimes	Rarely	Rarely	Never	Rarely	Never	Very Often	Rarely	Never	Often	Often	No	Yes	No	No	Yes	Not at all	Not at all	Not at all	Not at all	Not at all	Not at all	Not at all	Not at all	Not at all	35-44	White		No, not of Hispanic, Latino, or Spanish origin	Female
Yes, I agree and consent to participate in this study	Very Often	Rarely	Very Often	Often	Rarely	Very Often	Often	Sometimes	Sometimes	Never	Never	Very Often	Never	Rarely	Very Often	Very Often	Very Often	Very Often	Never	Very Often	Never	Very Often	Rarely	Very Often	Never	Rarely	Very Often	Never	Very Often	Very Often	No	No	No	No	No	Not at all	Not at all	Nearly every day over the last 2 weeks	Several days	Several days	Rare, less than a day or two	Rare, less than a day or two	Several days	Not at all	35-44	Black or African American		No, not of Hispanic, Latino, or Spanish origin	Female
Yes, I agree and consent to participate in this study	Very Often	Sometimes	Very Often	Often	Very Often	Often	Sometimes	Rarely	Never	Sometimes	Rarely	Very Often	Never	Never	Sometimes	Very Often	Often	Often	Very Often	Often	Sometimes	Often	Rarely	Often	Often	Sometimes	Sometimes	Very Often	Very Often	Often	No	No	Yes	No	No	Rare, less than a day or two	Several days	Rare, less than a day or two	Not at all	Rare, less than a day or two	Rare, less than a day or two	Rare, less than a day or two	More than 7 days	Not at all	25-34	White		No, not of Hispanic, Latino, or Spanish origin	Female
Yes, I agree and consent to participate in this study	Very Often	Sometimes	Very Often	Very Often	Never	Very Often	Rarely	Never	Never	Never	Never	Very Often	Never	Rarely	Rarely	Often	Very Often	Very Often	Sometimes	Very Often	Sometimes	Very Often	Rarely	Very Often	Never	Rarely	Often	Rarely	Very Often	Very Often	No	No	No	No	No	Not at all	Not at all	Not at all	Rare, less than a day or two	Rare, less than a day or two	Rare, less than a day or two	Rare, less than a day or two	Rare, less than a day or two	Not at all	45-54	Black or African American		No, not of Hispanic, Latino, or Spanish origin	Female
Yes, I agree and consent to participate in this study	Very Often	Sometimes	Often	Often	Rarely	Sometimes	Sometimes	Sometimes	Rarely	Rarely	Rarely	Often	Rarely	Sometimes	Very Often	Very Often	Often	Very Often	Never	Often	Rarely	Very Often	Rarely	Sometimes	Rarely	Rarely	Rarely	Rarely	Often	Very Often	No	No	No	No	No	Not at all	Not at all	Not at all	Not at all	Not at all	Not at all	Not at all	Not at all	Not at all	25-34	Asian		No, not of Hispanic, Latino, or Spanish origin	Male
Yes, I agree and consent to participate in this study	Very Often	Very Often	Very Often	Very Often	Sometimes	Very Often	Rarely	Rarely	Never	Never	Rarely	Very Often	Rarely	Never	Often	Often	Often	Often	Sometimes	Often	Sometimes	Often	Rarely	Very Often	Rarely	Rarely	Often	Rarely	Very Often	Very Often	No	Yes	No	No	No	Not at all	Rare, less than a day or two	Not at all	Not at all	Not at all	Not at all	Rare, less than a day or two	Rare, less than a day or two	Not at all	35-44	White		Yes, Mexican, Mexican American, Chicano	Female
Yes, I agree and consent to participate in this study	Often	Often	Very Often	Very Often	Sometimes	Very Often	Often	Sometimes	Sometimes	Never	Never	Very Often	Often	Sometimes	Very Often	Very Often	Very Often	Very Often	Sometimes	Very Often	Sometimes	Very Often	Sometimes	Very Often	Never	Never	Often	Rarely	Very Often	Very Often	No	Yes	Yes	No	No	Several days	Several days	Not at all	Not at all	Not at all	Not at all	Several days	Several days	Not at all	55-64	Asian		Choose not to disclose	Female
Yes, I agree and consent to participate in this study	Very Often	Often	Very Often	Often	Rarely	Often	Rarely	Rarely	Never	Never	Never	Very Often	Never	Never	Often	Very Often	Very Often	Very Often	Rarely	Often	Rarely	Often	Never	Very Often	Never	Sometimes	Very Often	Rarely	Often	Very Often	No	No	No	No	No	Not at all	Not at all	Not at all	Not at all	Not at all	Not at all	Not at all	Not at all	Not at all	65+	White		No, not of Hispanic, Latino, or Spanish origin	Male
Yes, I agree and consent to participate in this study	Very Often	Often	Very Often	Often	Rarely	Very Often	Rarely	Rarely	Sometimes	Rarely	Sometimes	Very Often	Never	Never	Very Often	Often	Very Often	Very Often	Sometimes	Very Often	Never	Very Often	Rarely	Very Often	Never	Sometimes	Often	Rarely	Very Often	Very Often	No	No	Yes	No	No	Not at all	Not at all	Not at all	Not at all	Not at all	Not at all	Rare, less than a day or two	Not at all	Not at all	35-44	White		Yes, Puerto Rican	Female
Yes, I agree and consent to participate in this study	Very Often	Very Often	Sometimes	Sometimes	Very Often	Sometimes	Very Often	Sometimes	Often	Sometimes	Sometimes	Often	Very Often	Often	Sometimes	Sometimes	Sometimes	Often	Very Often	Often	Very Often	Often	Sometimes	Sometimes	Often	Very Often	Sometimes	Very Often	Often	Very Often	Yes	Yes	Yes	Yes	Yes	Rare, less than a day or two	Rare, less than a day or two	Rare, less than a day or two	Several days	Not at all	Rare, less than a day or two	Not at all	Several days	Not at all	25-34	Asian		No, not of Hispanic, Latino, or Spanish origin	Female
Yes, I agree and consent to participate in this study	Very Often	Sometimes	Very Often	Very Often	Often	Very Often	Sometimes	Rarely	Never	Never	Never	Very Often	Never	Never	Never	Very Often	Very Often	Very Often	Sometimes	Sometimes	Often	Rarely	Never	Very Often	Never	Rarely	Very Often	Never	Often	Very Often	Yes	Yes	No	Yes	No	Not at all	Rare, less than a day or two	Not at all	Not at all	Not at all	Rare, less than a day or two	Several days	Several days	Several days	25-34	Multiple ethnicity / Other (please specify)	Mix	Yes, another Hispanic, Latino, or Spanish origin	Female
Yes, I agree and consent to participate in this study	Very Often	Rarely	Very Often	Very Often	Rarely	Very Often	Rarely	Never	Rarely	Never	Sometimes	Very Often	Never	Never	Very Often	Very Often	Very Often	Very Often	Rarely	Very Often	Rarely	Very Often	Never	Very Often	Never	Rarely	Very Often	Never	Very Often	Very Often	No	No	No	No	No	Not at all	Not at all	Not at all	Not at all	Not at all	Not at all	Rare, less than a day or two	Not at all	Not at all	55-64	Black or African American		No, not of Hispanic, Latino, or Spanish origin	Male
Yes, I agree and consent to participate in this study	Very Often	Sometimes	Very Often	Often	Rarely	Often	Rarely	Never	Rarely	Never	Rarely	Very Often	Never	Never	Sometimes	Sometimes	Often	Often	Sometimes	Often	Often	Very Often	Never	Very Often	Never	Sometimes	Often	Never	Often	Very Often	No	No	No	No	No	Not at all	Not at all	Not at all	Not at all	Not at all	Not at all	Not at all	Not at all	Not at all	25-34	White		No, not of Hispanic, Latino, or Spanish origin	Female
Yes, I agree and consent to participate in this study	Very Often	Rarely	Very Often	Very Often	Rarely	Often	Never	Never	Never	Rarely	Sometimes	Very Often	Rarely	Never	Very Often	Very Often	Very Often	Often	Sometimes	Very Often	Sometimes	Often	Never	Very Often	Never	Sometimes	Very Often	Never	Very Often	Very Often	No	No	No	No	No	Not at all	Several days	Rare, less than a day or two	Not at all	Not at all	Not at all	Not at all	Not at all	Not at all	65+	White		No, not of Hispanic, Latino, or Spanish origin	Female
Yes, I agree and consent to participate in this study	Often	Rarely	Often	Often	Sometimes	Often	Rarely	Rarely	Rarely	Rarely	Rarely	Often	Rarely	Rarely		Often	Sometimes	Often	Rarely	Often	Rarely	Sometimes	Rarely	Often	Rarely	Rarely	Sometimes	Rarely	Sometimes	Often	No	No	No	No	No	Rare, less than a day or two	Rare, less than a day or two	Rare, less than a day or two	Rare, less than a day or two	Rare, less than a day or two		Rare, less than a day or two	Rare, less than a day or two	Not at all	35-44	Multiple ethnicity / Other (please specify)	Haitian American	No, not of Hispanic, Latino, or Spanish origin	Male
Yes, I agree and consent to participate in this study	Sometimes	Sometimes	Often	Often	Sometimes	Often	Rarely	Never	Rarely	Sometimes	Sometimes	Often	Rarely	Rarely	Often	Often	Very Often	Very Often	Sometimes	Sometimes	Sometimes	Very Often	Never	Very Often	Never	Sometimes	Very Often	Rarely	Very Often	Very Often	Yes	No	Yes	No	No	Not at all	More than 7 days	Rare, less than a day or two	Not at all	Not at all	Several days		Not at all	Nearly every day over the last 2 weeks	55-64	Black or African American		No, not of Hispanic, Latino, or Spanish origin	Female
Yes, I agree and consent to participate in this study	Very Often	Rarely	Very Often	Very Often	Sometimes	Very Often	Rarely	Never	Rarely	Never	Rarely	Very Often	Never	Rarely	Never	Very Often	Often	Often	Rarely	Rarely	Sometimes	Sometimes	Never	Often	Never	Sometimes	Sometimes	Sometimes	Very Often	Very Often	No	No	Yes	Yes	No	Rare, less than a day or two	Rare, less than a day or two	Not at all	Not at all	Not at all	Not at all	Not at all	Several days	Rare, less than a day or two	25-34	Multiple ethnicity / Other (please specify)	Hispanic	Yes, another Hispanic, Latino, or Spanish origin	Male
Yes, I agree and consent to participate in this study	Sometimes	Often	Often	Sometimes	Often	Sometimes	Sometimes	Often	Sometimes	Sometimes	Sometimes	Often	Often	Often	Often	Often	Sometimes	Sometimes	Sometimes	Often	Sometimes	Often	Often	Often	Sometimes	Sometimes	Often	Often	Often	Often	No	Yes	Yes	Yes	Yes	Not at all	Not at all	Not at all	Not at all	Not at all	Not at all	Rare, less than a day or two	Rare, less than a day or two	Not at all	35-44	Black or African American		Yes, Puerto Rican	Male
Yes, I agree and consent to participate in this study	Sometimes	Sometimes	Often	Often	Sometimes	Often	Sometimes	Rarely	Sometimes	Rarely	Sometimes	Often	Rarely	Rarely	Very Often	Sometimes	Often	Often	Sometimes	Often	Sometimes	Very Often	Rarely	Often	Rarely	Sometimes	Often	Never	Often	Often	No	No	No	No	No	Not at all	Several days	Not at all	Rare, less than a day or two	Not at all	Several days	Rare, less than a day or two	Rare, less than a day or two	Not at all	35-44	Black or African American		No, not of Hispanic, Latino, or Spanish origin	Female
Yes, I agree and consent to participate in this study	Very Often	Sometimes	Very Often	Very Often	Often	Very Often	Rarely	Never	Sometimes	Often	Never	Very Often	Never	Never	Very Often	Very Often	Very Often	Sometimes	Rarely	Very Often	Sometimes	Very Often	Never	Very Often	Never	Rarely	Very Often	Never	Very Often	Often	Yes	Yes	Yes	No	No	Not at all	Rare, less than a day or two	Not at all	Not at all	Not at all	Several days	More than 7 days	More than 7 days	Rare, less than a day or two	35-44	Black or African American		No, not of Hispanic, Latino, or Spanish origin	Male
Yes, I agree and consent to participate in this study	Very Often	Never	Very Often	Often	Rarely	Very Often	Rarely	Never	Rarely	Never	Rarely	Very Often	Never	Never	Often	Very Often	Often	Rarely	Sometimes	Very Often	Sometimes	Sometimes	Never	Very Often	Never	Sometimes	Very Often	Never	Very Often	Sometimes	No	No	No	No	No	Not at all	Not at all	Not at all	Not at all	Not at all	Not at all	Not at all	Not at all	Not at all	25-34	White		Yes, another Hispanic, Latino, or Spanish origin	Female
Yes, I agree and consent to participate in this study	Sometimes	Sometimes	Very Often	Sometimes	Rarely	Sometimes	Never	Never	Rarely	Rarely	Rarely	Often	Rarely	Rarely	Often	Often	Often	Sometimes	Sometimes	Very Often	Sometimes	Often	Rarely	Very Often	Sometimes	Sometimes	Very Often	Rarely	Very Often	Often	No	Yes	Yes	No	No	Not at all	Not at all	Not at all	Not at all	Not at all	Rare, less than a day or two	Rare, less than a day or two	Rare, less than a day or two	Not at all	55-64	Asian		No, not of Hispanic, Latino, or Spanish origin	Female
Yes, I agree and consent to participate in this study	Sometimes	Sometimes	Very Often	Often	Sometimes	Very Often	Often	Never	Never	Never	Never	Very Often	Never	Never	Rarely	Very Often	Often	Very Often	Rarely	Very Often	Rarely	Very Often	Sometimes	Very Often	Never	Never	Very Often	Never	Very Often	Very Often	No	Yes	No	No	No	Not at all	Not at all	Not at all	Not at all	Not at all	Not at all	Rare, less than a day or two	Rare, less than a day or two	Not at all	35-44	White		No, not of Hispanic, Latino, or Spanish origin	Female
Yes, I agree and consent to participate in this study	Sometimes	Often	Often	Often	Sometimes	Sometimes	Rarely	Rarely	Rarely	Sometimes	Rarely	Often	Rarely	Rarely	Often	Often	Often	Often	Sometimes	Often	Sometimes	Often	Rarely	Often	Rarely	Sometimes	Often	Sometimes	Very Often	Often	No	No	No	No	No	Rare, less than a day or two	Rare, less than a day or two	Several days	Rare, less than a day or two	Rare, less than a day or two	Several days	Several days	Several days	Not at all	45-54	Black or African American		No, not of Hispanic, Latino, or Spanish origin	Female
Yes, I agree and consent to participate in this study	Sometimes	Often	Very Often	Often	Rarely	Often	Rarely	Rarely	Sometimes	Rarely	Rarely	Often	Sometimes	Rarely	Often	Often	Often	Often	Sometimes	Sometimes	Sometimes	Often	Sometimes	Often	Rarely	Often	Often	Rarely	Often	Often	Yes	No	Yes	No	Yes	Rare, less than a day or two	Rare, less than a day or two	Rare, less than a day or two	Rare, less than a day or two	Rare, less than a day or two	Rare, less than a day or two	Several days	Several days	Rare, less than a day or two	65+	Asian		No, not of Hispanic, Latino, or Spanish origin	Male
Yes, I agree and consent to participate in this study	Sometimes	Often	Often	Sometimes	Often	Rarely	Rarely	Rarely	Rarely	Never	Rarely	Often	Rarely	Never	Very Often	Often	Often	Often	Rarely	Often	Rarely	Sometimes	Rarely	Often	Never	Sometimes	Sometimes	Rarely	Often	Often	Yes	Yes	No	No	Yes	Not at all	Not at all	Rare, less than a day or two	Not at all	Not at all	Not at all	Not at all	Rare, less than a day or two	Rare, less than a day or two	55-64	Multiple ethnicity / Other (please specify)	Hispanic	Yes, another Hispanic, Latino, or Spanish origin	Male
Yes, I agree and consent to participate in this study	Sometimes	Sometimes	Often	Often	Rarely	Often	Never	Never	Never	Never	Never	Often	Never	Never	Often	Often	Often	Often	Sometimes	Often	Sometimes	Often	Rarely	Often	Never	Rarely	Often	Never	Often	Often	No	No	No	No	No	Not at all	Not at all	Not at all	Not at all	Not at all	Rare, less than a day or two	Not at all	Not at all	Not at all	25-34	Asian		No, not of Hispanic, Latino, or Spanish origin	Female
Yes, I agree and consent to participate in this study	Sometimes	Often	Often	Sometimes	Sometimes	Sometimes	Sometimes	Sometimes	Sometimes	Sometimes	Sometimes	Often	Sometimes	Rarely	Often	Often	Often	Often	Sometimes	Often	Sometimes	Often	Rarely	Often	Rarely	Sometimes	Sometimes	Never	Often	Often	No	No	No	No	No	Rare, less than a day or two	Several days	Rare, less than a day or two	Rare, less than a day or two	Rare, less than a day or two	Rare, less than a day or two	Rare, less than a day or two	Rare, less than a day or two	Rare, less than a day or two	35-44	Other Pacific Islander		Yes, Puerto Rican	Female
Yes, I agree and consent to participate in this study	Sometimes	Sometimes	Often	Often	Rarely	Sometimes	Sometimes	Sometimes	Sometimes	Sometimes	Sometimes	Sometimes	Sometimes	Often	Sometimes	Rarely	Sometimes	Sometimes	Often	Sometimes	Sometimes	Sometimes	Rarely	Sometimes	Rarely	Sometimes	Sometimes	Rarely	Often	Sometimes	Yes	Yes	No	Yes	Yes	Not at all	Several days	Not at all	Not at all	Not at all	Not at all	Not at all	Several days	Not at all	35-44	Black or African American		Yes, Puerto Rican	Female
Yes, I agree and consent to participate in this study	Sometimes	Sometimes	Sometimes	Rarely	Often	Sometimes	Rarely	Rarely	Rarely	Often	Rarely	Sometimes	Rarely	Rarely	Often	Sometimes	Sometimes	Sometimes	Often	Sometimes	Sometimes	Never	Rarely	Sometimes	Rarely	Sometimes	Sometimes	Rarely	Often	Sometimes	No	No	Yes	Yes	No	Several days	Rare, less than a day or two	Several days	Not at all	Several days	Several days	Several days	Nearly every day over the last 2 weeks	Rare, less than a day or two	35-44			Yes, another Hispanic, Latino, or Spanish origin	Female
Yes, I agree and consent to participate in this study	Sometimes	Often	Often	Sometimes	Often	Sometimes	Rarely	Rarely	Rarely	Rarely	Never	Sometimes	Sometimes	Rarely	Sometimes	Often	Sometimes	Sometimes	Often	Often	Often	Sometimes	Sometimes	Often	Rarely	Sometimes	Sometimes	Rarely	Often	Sometimes	No	No	No	No	No	Not at all	Not at all	Not at all	Not at all	Not at all	Not at all	Not at all	Not at all	Not at all	35-44	Asian		No, not of Hispanic, Latino, or Spanish origin	Female
Yes, I agree and consent to participate in this study	Sometimes	Sometimes	Often	Sometimes	Rarely	Often	Rarely	Rarely	Sometimes	Sometimes	Rarely	Often	Sometimes	Rarely	Very Often	Often	Often	Often	Often	Often	Often	Very Often	Rarely	Very Often	Rarely	Sometimes	Often	Sometimes	Very Often	Sometimes	No	Yes	No	No	No	Rare, less than a day or two	Several days	Several days	Rare, less than a day or two	Several days	Several days	Several days	More than 7 days	Not at all	55-64	Asian		No, not of Hispanic, Latino, or Spanish origin	Female
Yes, I agree and consent to participate in this study	Often	Sometimes	Very Often	Often	Never	Often	Rarely	Never	Never	Never	Never	Often	Never	Never	Sometimes	Often	Often	Often	Never	Very Often	Never	Very Often	Never	Often	Never	Never	Often		Often	Often	No	No	No	No	No	Not at all	Not at all	Not at all	Not at all	Not at all	Rare, less than a day or two	Not at all	Not at all	Not at all	35-44	Multiple ethnicity / Other (please specify)	Hispanic	Yes, another Hispanic, Latino, or Spanish origin	Female
Yes, I agree and consent to participate in this study	Often	Often	Very Often	Very Often	Never	Sometimes	Rarely	Rarely	Rarely	Never	Never		Never	Never	Very Often	Very Often		Often	Sometimes	Often	Sometimes	Often	Never	Very Often	Never	Sometimes	Often	Never	Often	Often	No	No	No	No	No	Not at all	Not at all	Not at all	Not at all	Not at all	Not at all	Not at all	Not at all	Not at all	45-54	Multiple ethnicity / Other (please specify)	Purto Rican and Irish	Yes, Puerto Rican	Male
Yes, I agree and consent to participate in this study	Sometimes	Often	Sometimes	Sometimes	Sometimes	Sometimes	Often	Often	Often	Often	Sometimes	Sometimes	Sometimes	Sometimes	Often	Sometimes	Sometimes	Sometimes	Sometimes	Rarely	Rarely	Sometimes	Sometimes	Often	Rarely	Sometimes	Rarely	Rarely	Sometimes	Often	Yes	Yes	Yes	Yes	No	Not at all	Not at all	Rare, less than a day or two	Rare, less than a day or two	Not at all	Rare, less than a day or two	Several days	Not at all	Rare, less than a day or two	35-44	White		No, not of Hispanic, Latino, or Spanish origin	Male
Yes, I agree and consent to participate in this study	Sometimes	Very Often	Often	Very Often	Very Often	Often	Sometimes	Rarely	Often	Rarely	Sometimes	Very Often	Rarely	Sometimes	Often		Often	Very Often	Sometimes	Often	Rarely	Often	Never	Very Often	Rarely	Sometimes	Very Often	Never	Very Often	Very Often	Yes	No	Yes	No	Yes	Not at all	More than 7 days	Rare, less than a day or two	Not at all	Not at all	Several days	Not at all	Several days	Not at all	45-54	Multiple ethnicity / Other (please specify)	mixed	Yes, another Hispanic, Latino, or Spanish origin	Female
Yes, I agree and consent to participate in this study	Sometimes	Rarely	Often	Sometimes	Sometimes	Often	Rarely	Sometimes	Sometimes	Sometimes	Sometimes	Often	Sometimes	Rarely	Often	Often	Often	Sometimes	Often	Often	Sometimes	Often	Rarely	Often	Rarely	Sometimes	Sometimes	Rarely	Often	Often	Yes	Yes	No	Yes	No	Not at all	Rare, less than a day or two	Not at all	Several days	Several days	Several days	Rare, less than a day or two	Several days	Rare, less than a day or two	25-34	Black or African American		No, not of Hispanic, Latino, or Spanish origin	Female
Yes, I agree and consent to participate in this study	Sometimes	Sometimes	Very Often	Often	Sometimes	Sometimes	Rarely	Rarely	Sometimes	Never	Rarely	Often	Rarely	Never	Very Often	Often	Sometimes	Often	Sometimes	Often	Rarely	Very Often	Never	Very Often	Never	Never	Often	Sometimes	Often	Very Often	Yes	No	No	No	No	Rare, less than a day or two	Rare, less than a day or two	Not at all	Rare, less than a day or two	Not at all	Not at all	Not at all	Nearly every day over the last 2 weeks	Not at all	45-54	Black or African American		No, not of Hispanic, Latino, or Spanish origin	Female
Yes, I agree and consent to participate in this study	Sometimes	Sometimes	Sometimes	Sometimes	Rarely	Sometimes	Very Often	Sometimes	Sometimes	Often	Often	Sometimes	Sometimes	Sometimes	Often	Sometimes	Sometimes	Sometimes	Very Often	Sometimes	Often	Often	Sometimes	Sometimes	Sometimes	Very Often	Sometimes	Never	Often	Sometimes	Yes	Yes	No	Yes	Yes	Not at all	Several days	Not at all	Not at all	Rare, less than a day or two	Several days	Rare, less than a day or two	Rare, less than a day or two	Not at all	45-54	White		No, not of Hispanic, Latino, or Spanish origin	Female
Yes, I agree and consent to participate in this study	Very Often	Rarely	Very Often	Often	Rarely	Sometimes	Rarely	Never	Never	Never	Rarely	Very Often	Never	Never	Very Often	Often	Sometimes	Often	Rarely	Often	Sometimes	Sometimes	Never	Very Often	Never	Never	Often	Never	Very Often	Very Often	No	No	No	No	No	Not at all	Not at all	Not at all	Not at all	Not at all	Not at all	Not at all	Not at all	Not at all	55-64	White		No, not of Hispanic, Latino, or Spanish origin	Female
Yes, I agree and consent to participate in this study	Sometimes	Often	Very Often	Sometimes	Rarely	Often	Sometimes	Sometimes	Sometimes	Sometimes	Sometimes	Often	Sometimes	Sometimes	Sometimes	Sometimes	Often	Often	Often	Sometimes	Often	Often	Sometimes	Often	Sometimes	Often	Often	Never	Very Often	Often	Yes	Yes	Yes	Yes	No	Not at all	Rare, less than a day or two	Not at all	Rare, less than a day or two	Not at all	Several days	Rare, less than a day or two	Several days	Not at all	55-64	Black or African American		Yes, Puerto Rican	Female
Yes, I agree and consent to participate in this study	Sometimes	Often	Often	Sometimes	Sometimes	Often	Sometimes	Sometimes	Sometimes	Sometimes	Sometimes	Often	Sometimes	Sometimes	Very Often	Often	Sometimes	Often	Sometimes	Sometimes	Sometimes	Often	Rarely	Often	Sometimes	Sometimes	Often	Rarely	Often	Often	No	No	No	No	Yes	Not at all	Rare, less than a day or two	Rare, less than a day or two	Rare, less than a day or two	Rare, less than a day or two	Nearly every day over the last 2 weeks	Nearly every day over the last 2 weeks	Nearly every day over the last 2 weeks	Rare, less than a day or two	55-64	White		No, not of Hispanic, Latino, or Spanish origin	Female
Yes, I agree and consent to participate in this study	Sometimes	Sometimes	Sometimes	Sometimes	Rarely	Sometimes	Rarely	Rarely	Rarely	Rarely	Rarely	Sometimes	Rarely	Rarely	Rarely	Often	Often	Often	Sometimes	Often	Rarely	Often	Sometimes	Often	Rarely	Sometimes	Sometimes	Rarely	Often	Often	No	No	No	No	No	Several days	Not at all	Several days	Rare, less than a day or two	Rare, less than a day or two	Rare, less than a day or two	Several days	Several days	Not at all	55-64	White		No, not of Hispanic, Latino, or Spanish origin	Female
Yes, I agree and consent to participate in this study	Sometimes	Often	Very Often	Sometimes	Very Often	Sometimes	Rarely	Sometimes	Sometimes	Never	Sometimes	Very Often	Rarely	Never	Sometimes	Often	Often	Often	Sometimes	Very Often	Sometimes	Very Often	Sometimes	Often	Rarely	Sometimes	Often	Never	Sometimes	Often	No	Yes	Yes	No	No	Not at all	More than 7 days	Several days	Rare, less than a day or two	Rare, less than a day or two	More than 7 days	Nearly every day over the last 2 weeks	Nearly every day over the last 2 weeks	Not at all	65+	Multiple ethnicity / Other (please specify)	puerto rican	Yes, Puerto Rican	Female
Yes, I agree and consent to participate in this study	Sometimes	Sometimes	Often	Sometimes	Rarely	Often	Rarely	Rarely	Never	Never	Rarely	Very Often	Rarely	Sometimes	Very Often	Sometimes	Very Often	Very Often	Rarely	Often	Sometimes	Often	Rarely	Very Often	Never	Sometimes	Often	Rarely	Very Often	Very Often	No	No		No	No	Not at all	Rare, less than a day or two	Several days	Rare, less than a day or two	Several days	Rare, less than a day or two	Several days	Several days	Not at all	55-64	Other Pacific Islander		No, not of Hispanic, Latino, or Spanish origin	Female
Yes, I agree and consent to participate in this study	Sometimes	Sometimes	Rarely	Rarely	Rarely	Rarely	Often	Rarely	Rarely	Sometimes	Often	Rarely	Rarely	Rarely	Sometimes	Never	Never	Rarely	Very Often	Rarely	Often	Rarely	Rarely	Sometimes	Sometimes	Very Often	Rarely	Sometimes	Sometimes	Sometimes	Yes	No	No	Yes	Yes	Rare, less than a day or two	Several days	Not at all	Rare, less than a day or two	Rare, less than a day or two	More than 7 days	Rare, less than a day or two	Several days	Rare, less than a day or two	25-34	White		No, not of Hispanic, Latino, or Spanish origin	Male
Yes, I agree and consent to participate in this study	Sometimes	Rarely	Sometimes	Rarely	Never	Rarely	Never	Never	Rarely	Sometimes	Never	Rarely	Sometimes	Never	Rarely	Sometimes	Never	Rarely	Often	Rarely	Very Often	Rarely	Never	Sometimes	Never	Often	Rarely	Often	Often	Sometimes	No	No	No	Yes	No	Not at all	Not at all	Not at all	Not at all	Not at all	Not at all	Not at all	Not at all	Not at all	45-54	White		No, not of Hispanic, Latino, or Spanish origin	Female
Yes, I agree and consent to participate in this study	Sometimes	Sometimes	Very Often	Often	Sometimes	Sometimes	Sometimes	Rarely	Rarely	Sometimes	Sometimes	Very Often	Rarely	Rarely		Sometimes	Often	Often	Sometimes	Never	Rarely	Often	Never	Often	Rarely	Often	Rarely	Rarely	Often	Often	Yes	No	Yes	No	No	Not at all	Several days	Several days	Several days	More than 7 days	Nearly every day over the last 2 weeks	Several days	Nearly every day over the last 2 weeks	Nearly every day over the last 2 weeks	45-54	Multiple ethnicity / Other (please specify)	AFRO LATINA	Yes, Puerto Rican	Female
Yes, I agree and consent to participate in this study	Often	Very Often	Very Often	Very Often	Often	Often	Sometimes	Rarely	Rarely	Rarely	Sometimes	Often	Rarely	Rarely	Often	Often	Very Often	Very Often	Rarely	Often	Sometimes	Often	Sometimes	Often	Rarely	Rarely	Often	Rarely	Very Often	Often	No	Yes	No	Yes	No	Nearly every day over the last 2 weeks	Nearly every day over the last 2 weeks	Several days	Rare, less than a day or two	Rare, less than a day or two	Rare, less than a day or two	Rare, less than a day or two	Rare, less than a day or two	Rare, less than a day or two	45-54	Multiple ethnicity / Other (please specify)	Hispanic	Yes, another Hispanic, Latino, or Spanish origin	Female
Yes, I agree and consent to participate in this study	Often	Often	Often	Often	Often	Very Often	Sometimes	Sometimes	Sometimes	Rarely	Sometimes	Often	Often	Rarely	Very Often	Very Often	Very Often	Very Often	Rarely	Rarely	Rarely	Very Often	Rarely	Very Often	Rarely	Rarely	Very Often	Often	Very Often	Very Often	No	No	Yes	No	No	Rare, less than a day or two	Rare, less than a day or two	Rare, less than a day or two	Rare, less than a day or two	Rare, less than a day or two	Several days	Several days	More than 7 days	Not at all	45-54	Multiple ethnicity / Other (please specify)	Dominican	Yes, another Hispanic, Latino, or Spanish origin	Female
Yes, I agree and consent to participate in this study	Sometimes	Sometimes	Very Often	Often	Often	Often	Sometimes	Sometimes	Very Often	Sometimes	Often	Very Often	Very Often	Often		Rarely	Sometimes	Sometimes	Often	Often	Sometimes	Often	Often	Often	Often	Sometimes	Often	Rarely	Very Often	Often	Yes		Yes	Yes	Yes	Several days	More than 7 days	Several days	Several days	Several days	Nearly every day over the last 2 weeks	Rare, less than a day or two	Rare, less than a day or two	Several days	45-54	Black or African American		No, not of Hispanic, Latino, or Spanish origin	Female
Yes, I agree and consent to participate in this study	Sometimes	Sometimes	Sometimes	Sometimes	Rarely	Rarely	Rarely	Never	Sometimes	Often	Sometimes	Rarely	Sometimes	Never	Sometimes	Never	Sometimes	Rarely	Very Often	Rarely	Very Often	Sometimes	Rarely	Sometimes	Never	Very Often	Rarely	Rarely	Often	Sometimes	Yes	No	No	Yes	Yes	Not at all	Rare, less than a day or two	Several days	Not at all	Not at all	Several days	Several days	Several days	Not at all	25-34	Black or African American		No, not of Hispanic, Latino, or Spanish origin	Female
Yes, I agree and consent to participate in this study	Sometimes	Sometimes	Often	Sometimes	Never	Often	Never	Sometimes	Sometimes	Sometimes	Sometimes	Often	Rarely	Rarely	Rarely	Often	Sometimes	Sometimes	Often	Often	Sometimes	Often	Rarely	Often	Rarely	Sometimes	Sometimes	Rarely	Often	Sometimes	No	No	No	Yes	No	Rare, less than a day or two	Several days	Not at all	Not at all	Not at all	Not at all	Not at all	Several days	Not at all	25-34	Multiple ethnicity / Other (please specify)	Do not wish to say	No, not of Hispanic, Latino, or Spanish origin	Prefer not to answer
Yes, I agree and consent to participate in this study	Sometimes	Often	Very Often	Very Often	Often	Often	Sometimes	Rarely	Rarely	Rarely	Rarely	Very Often	Rarely	Rarely	Very Often	Often	Often	Very Often	Sometimes	Often	Sometimes	Often	Sometimes	Very Often	Rarely	Sometimes	Often	Rarely	Very Often	Very Often	No	No	No	No	No	Not at all	Rare, less than a day or two	Not at all	Not at all	Not at all	Not at all	Rare, less than a day or two	Not at all	Not at all	25-34	Multiple ethnicity / Other (please specify)	Hispanic/latina	Yes, another Hispanic, Latino, or Spanish origin	Female
Yes, I agree and consent to participate in this study	Sometimes	Never	Very Often	Sometimes	Never	Often	Never	Never	Rarely	Never	Never	Very Often	Never	Never	Often	Sometimes	Sometimes	Sometimes	Sometimes	Rarely	Rarely	Sometimes	Never	Often	Never	Sometimes	Sometimes	Rarely	Often	Sometimes	No	No	No	No	No	Not at all	Not at all	Not at all	Not at all	Not at all	Not at all	Not at all	Not at all	Not at all	45-54	White		No, not of Hispanic, Latino, or Spanish origin	Male
Yes, I agree and consent to participate in this study	Sometimes	Often	Often	Rarely	Often	Rarely	Sometimes	Sometimes	Often	Often	Sometimes	Often	Sometimes	Often	Often	Sometimes	Rarely	Sometimes	Sometimes	Rarely	Sometimes	Sometimes	Often	Often	Often	Sometimes	Sometimes	Sometimes	Very Often	Sometimes	Yes	Yes	Yes	Yes	Yes	Not at all	Rare, less than a day or two	Rare, less than a day or two	More than 7 days	Several days	Nearly every day over the last 2 weeks	Nearly every day over the last 2 weeks	More than 7 days	Several days	35-44	White		No, not of Hispanic, Latino, or Spanish origin	Male
	Sometimes	Often	Very Often	Often	Rarely	Very Often	Rarely	Rarely	Sometimes	Never	Never	Very Often	Never	Never	Very Often	Very Often	Very Often	Very Often	Rarely	Very Often	Sometimes	Very Often	Never	Very Often	Never	Sometimes	Often	Rarely	Very Often	Very Often	No	No	No	No	No	Not at all	Not at all	Not at all	Not at all	Not at all	Not at all	Not at all	Not at all	Rare, less than a day or two
Yes, I agree and consent to participate in this study	Sometimes	Very Often	Very Often	Very Often	Sometimes	Sometimes	Sometimes	Sometimes	Sometimes	Sometimes	Sometimes	Often	Sometimes	Sometimes		Often	Often	Often		Often	Sometimes	Often	Sometimes	Very Often	Sometimes	Sometimes	Often		Very Often	Often	Yes	Yes	Yes	No	No	Nearly every day over the last 2 weeks	Several days	Several days	Several days	Several days	Several days	Several days	Several days	Several days	35-44	Black or African American		Choose not to disclose	Female
Yes, I agree and consent to participate in this study	Sometimes	Sometimes	Often	Sometimes	Sometimes	Often	Rarely	Rarely	Rarely	Rarely	Rarely	Often	Rarely	Never	Very Often	Sometimes	Sometimes	Often	Very Often	Often	Very Often	Often	Sometimes	Often	Rarely	Often	Often	Rarely	Very Often	Sometimes	Yes	Yes	Yes	Yes	No	Rare, less than a day or two	Several days	More than 7 days	Rare, less than a day or two	Not at all	Rare, less than a day or two	Several days	Rare, less than a day or two	Not at all	45-54	Black or African American		No, not of Hispanic, Latino, or Spanish origin	Male
Yes, I agree and consent to participate in this study	Sometimes	Sometimes	Very Often	Very Often	Never	Often	Very Often	Rarely	Never	Sometimes	Sometimes	Very Often	Sometimes	Rarely	Very Often	Very Often	Sometimes	Rarely	Very Often	Often	Very Often	Very Often	Never	Often	Never	Very Often	Rarely	Never	Very Often	Sometimes	No	No	No	No	No	Not at all	Not at all	Not at all	Not at all	Not at all	Not at all	Not at all	Not at all	Not at all	55-64	Multiple ethnicity / Other (please specify)	Hispanic	Yes, Cuban	Male
Yes, I agree and consent to participate in this study	Sometimes	Often	Often	Often	Often	Often	Never	Never	Never	Never	Never	Very Often	Sometimes	Rarely	Sometimes	Very Often	Often	Often	Sometimes	Very Often	Rarely	Very Often	Never	Very Often	Never	Sometimes	Often	Very Often	Very Often	Often	Yes	Yes	Yes	No	Yes	Not at all	Not at all	Not at all	Not at all	Not at all	Rare, less than a day or two	Several days	Rare, less than a day or two	Not at all	35-44	Black or African American		No, not of Hispanic, Latino, or Spanish origin	Female
Yes, I agree and consent to participate in this study	Often	Sometimes	Very Often	Often	Sometimes	Often	Sometimes	Never	Never	Never	Rarely	Often	Never	Never	Sometimes	Sometimes	Often	Often	Rarely	Often	Rarely	Often	Sometimes	Often	Never	Never	Often	Never	Often	Often	No	No	No	No	No	Not at all	Not at all	Not at all	Not at all	Not at all	Not at all	Not at all	Not at all	Rare, less than a day or two	25-34	White		No, not of Hispanic, Latino, or Spanish origin	Male
Yes, I agree and consent to participate in this study	Sometimes	Often	Very Often	Sometimes	Often	Often	Often	Very Often	Very Often	Very Often	Very Often	Often	Very Often	Very Often	Often	Often	Sometimes	Rarely	Often	Often	Very Often	Often	Never	Often	Often	Often	Often	Rarely	Very Often	Sometimes	Yes	Yes	Yes	Yes	Yes	Several days	Rare, less than a day or two	Rare, less than a day or two	Rare, less than a day or two	Rare, less than a day or two	Not at all	Rare, less than a day or two	Rare, less than a day or two	Rare, less than a day or two	35-44	Black or African American		No, not of Hispanic, Latino, or Spanish origin	Female
Yes, I agree and consent to participate in this study	Sometimes	Often	Often	Often	Sometimes	Often	Never	Never	Rarely	Never	Never	Often	Never	Never		Often	Often	Often	Rarely	Often	Rarely	Often	Rarely	Often	Never	Rarely	Often		Very Often	Sometimes	No	No	No	No	No	Not at all	Not at all	Not at all	Not at all	Not at all	Not at all	Several days	Several days	Not at all	55-64	Black or African American			Female
Yes, I agree and consent to participate in this study	Sometimes		Often	Sometimes	Never	Sometimes	Rarely	Never	Rarely	Never	Rarely	Often	Rarely	Never	Often	Often	Sometimes	Often	Sometimes		Rarely	Often	Never	Often	Never	Never	Sometimes	Rarely	Often	Often	No	No	No	Yes	No	Not at all	Rare, less than a day or two	Not at all	Rare, less than a day or two	Not at all	Not at all	Several days	Rare, less than a day or two	Not at all	25-34	Black or African American		No, not of Hispanic, Latino, or Spanish origin	Female
Yes, I agree and consent to participate in this study	Sometimes	Often	Sometimes	Sometimes	Sometimes	Sometimes	Often	Sometimes	Sometimes	Often	Sometimes	Sometimes	Sometimes	Sometimes	Sometimes	Sometimes	Sometimes	Sometimes	Often	Very Often	Very Often	Often	Sometimes	Often	Sometimes	Very Often	Sometimes	Sometimes	Very Often	Sometimes	No	Yes	Yes	Yes	Yes	Not at all	Rare, less than a day or two	Several days	Rare, less than a day or two	Rare, less than a day or two	Not at all	Not at all	Not at all	Not at all	35-44	Multiple ethnicity / Other (please specify)	Black and white	Yes, another Hispanic, Latino, or Spanish origin	Female
Yes, I agree and consent to participate in this study	Sometimes	Very Often	Often	Often	Sometimes	Sometimes	Sometimes	Sometimes	Sometimes	Often	Sometimes	Often	Sometimes	Sometimes	Often	Often	Often	Often	Very Often	Often	Very Often	Sometimes	Sometimes	Often	Sometimes	Very Often	Often	Rarely	Very Often	Sometimes	Yes	Yes	No	Yes	No	Rare, less than a day or two	Several days	Several days	Several days	Several days	Nearly every day over the last 2 weeks	More than 7 days	More than 7 days	Several days	35-44	Asian		No, not of Hispanic, Latino, or Spanish origin	Female
Yes, I agree and consent to participate in this study	Sometimes	Sometimes	Often	Sometimes	Often	Often	Sometimes	Very Often	Very Often	Very Often	Very Often	Often	Often	Often	Often	Often	Often	Often	Very Often	Often	Very Often	Often	Often	Often	Often	Very Often	Sometimes	Often	Often	Often	Yes	Yes	Yes	Yes	No	Not at all	Rare, less than a day or two	Not at all	Not at all	Not at all	Rare, less than a day or two	Rare, less than a day or two	Rare, less than a day or two	Not at all	35-44	Asian		Choose not to disclose	Male
Yes, I agree and consent to participate in this study	Sometimes	Rarely	Often	Sometimes	Rarely	Sometimes	Rarely	Sometimes	Sometimes	Rarely	Sometimes	Often	Often	Sometimes	Often	Often	Sometimes	Often	Often	Often	Often	Often	Rarely	Often	Rarely	Often	Often	Rarely	Very Often	Very Often	Yes	Yes	No	Yes	No	Not at all	Rare, less than a day or two	Rare, less than a day or two	Rare, less than a day or two	Not at all	Not at all	Not at all	Rare, less than a day or two	Not at all	45-54	Multiple ethnicity / Other (please specify)	hispaninc	Yes, Puerto Rican	Female
Yes, I agree and consent to participate in this study	Sometimes	Sometimes	Often	Often	Rarely	Sometimes	Very Often	Rarely	Very Often	Very Often	Often	Very Often	Rarely	Sometimes	Very Often	Rarely	Very Often	Often	Very Often	Often	Sometimes	Often	Often	Often	Sometimes	Very Often	Sometimes	Rarely	Very Often	Very Often	No	Yes	Yes	No	Yes	Rare, less than a day or two	Not at all	Rare, less than a day or two	Not at all	Not at all	Not at all	Rare, less than a day or two	Rare, less than a day or two	Not at all	25-34	White		No, not of Hispanic, Latino, or Spanish origin	Female
Yes, I agree and consent to participate in this study	Sometimes	Sometimes	Often	Very Often	Never	Sometimes	Never	Never	Never	Never	Rarely	Often	Never	Rarely	Sometimes	Very Often	Very Often	Often	Rarely	Often	Sometimes	Often	Rarely	Often	Sometimes	Sometimes	Often	Very Often	Often	Very Often	No	No	No	No	No	Rare, less than a day or two	Not at all	Rare, less than a day or two	Not at all	Not at all	Rare, less than a day or two	Nearly every day over the last 2 weeks	Rare, less than a day or two	Not at all	55-64	Asian		No, not of Hispanic, Latino, or Spanish origin	Female
Yes, I agree and consent to participate in this study	Sometimes	Often	Very Often	Often	Sometimes	Often	Sometimes	Sometimes	Sometimes	Sometimes	Sometimes	Often	Sometimes	Sometimes	Rarely	Often	Very Often	Very Often	Sometimes	Often	Sometimes	Often	Rarely	Often	Rarely	Often	Often	Sometimes	Very Often	Often	Yes	Yes	Yes	Yes	No	Rare, less than a day or two	Rare, less than a day or two	Several days	Nearly every day over the last 2 weeks	Nearly every day over the last 2 weeks	Several days	Several days	Several days	Several days	45-54	Black or African American		No, not of Hispanic, Latino, or Spanish origin	Female
Yes, I agree and consent to participate in this study	Sometimes	Rarely	Very Often	Often	Rarely	Often	Rarely	Never
Yes, I agree and consent to participate in this study	Sometimes	Sometimes	Sometimes	Sometimes	Sometimes	Sometimes	Sometimes	Rarely	Rarely	Rarely	Sometimes	Sometimes	Sometimes	Rarely	Sometimes	Sometimes	Sometimes	Sometimes	Often	Sometimes	Sometimes	Sometimes	Rarely	Sometimes	Rarely	Sometimes	Sometimes	Sometimes	Sometimes	Sometimes	No	No	No	No	No	Not at all	Not at all	Not at all	Not at all	Not at all	Rare, less than a day or two	Rare, less than a day or two	Several days	Not at all	35-44	Asian		No, not of Hispanic, Latino, or Spanish origin	Male
Yes, I agree and consent to participate in this study	Sometimes	Never	Very Often	Often	Sometimes	Rarely	Rarely	Rarely	Rarely	Rarely	Sometimes	Often	Rarely	Rarely	Often	Often	Often	Often	Sometimes	Rarely	Sometimes	Often	Sometimes	Often	Rarely	Sometimes	Often	Sometimes	Very Often	Very Often	No	No	No	No	No	Not at all	Several days	Not at all	Rare, less than a day or two	Rare, less than a day or two	Rare, less than a day or two	Several days	Several days	Not at all	55-64	Multiple ethnicity / Other (please specify)	west indian	No, not of Hispanic, Latino, or Spanish origin	Female
Yes, I agree and consent to participate in this study	Sometimes	Sometimes	Very Often	Very Often	Never	Very Often	Never	Never	Never	Never	Sometimes	Very Often	Rarely	Rarely	Very Often	Very Often	Very Often	Very Often	Sometimes	Very Often	Sometimes	Very Often	Never	Very Often	Never	Sometimes	Often	Never	Very Often	Very Often	No	No	No	No	No	Not at all	Not at all	Not at all	Not at all	Not at all	Not at all	Not at all	Not at all	Not at all	55-64	Black or African American		No, not of Hispanic, Latino, or Spanish origin	Female
Yes, I agree and consent to participate in this study	Often	Often	Very Often	Often	Sometimes	Often	Rarely	Never	Never	Never	Sometimes	Very Often	Never	Never	Never	Very Often	Very Often	Often	Rarely	Very Often	Never	Very Often	Never	Very Often	Never	Never	Often	Rarely	Very Often	Very Often	No	No	No	No	No	Not at all	Rare, less than a day or two	Not at all	Not at all	Not at all	Not at all	Not at all	Not at all	Not at all	25-34	Multiple ethnicity / Other (please specify)	Latino	Yes, another Hispanic, Latino, or Spanish origin	Male
Yes, I agree and consent to participate in this study	Sometimes	Often	Very Often	Often	Rarely	Sometimes	Rarely	Rarely	Sometimes	Sometimes	Rarely	Often	Never	Never	Often	Often	Often	Often	Rarely	Often	Sometimes	Sometimes	Sometimes	Often	Rarely	Sometimes	Often	Never	Often	Often	No	No	No	No	No	Not at all	Not at all	Not at all	Not at all	Not at all	Not at all	Not at all	Not at all	Not at all	25-34	Asian		No, not of Hispanic, Latino, or Spanish origin	Male
Yes, I agree and consent to participate in this study	Sometimes	Very Often	Often	Often	Often	Sometimes	Sometimes	Never	Never	Never	Never	Often	Never	Never	Very Often	Often	Often	Often	Never	Often	Rarely	Often	Never	Often	Never	Never	Sometimes	Never	Very Often	Very Often	No	No	No	No	No	Not at all	Not at all	Not at all	Not at all	Not at all	Not at all	Not at all	Not at all	Not at all	55-64	Multiple ethnicity / Other (please specify)	Mestizo	Yes, another Hispanic, Latino, or Spanish origin	Female
Yes, I agree and consent to participate in this study	Sometimes	Very Often	Often	Often	Sometimes	Sometimes	Never	Never	Rarely	Never	Never	Often	Rarely	Sometimes	Often	Often	Often	Often	Sometimes	Sometimes	Never	Sometimes	Rarely	Often	Never	Rarely	Sometimes	Rarely	Often	Often	No	No	No	No	No	Not at all	Not at all	Not at all	Not at all	Not at all	Not at all	Rare, less than a day or two	Rare, less than a day or two	Not at all	45-54	Asian		No, not of Hispanic, Latino, or Spanish origin	Female
Yes, I agree and consent to participate in this study	Sometimes	Sometimes	Rarely	Rarely	Never	Rarely	Rarely	Rarely	Very Often	Often	Sometimes	Rarely	Sometimes	Sometimes	Rarely	Sometimes	Rarely	Rarely	Often	Never	Rarely	Rarely	Sometimes	Rarely	Sometimes	Sometimes	Never	Often	Sometimes	Rarely	No	Yes	No	Yes	No		Not at all	Not at all	Not at all	Not at all	Not at all	Not at all	Not at all	Not at all	25-34	Asian		No, not of Hispanic, Latino, or Spanish origin	Prefer not to answer
Yes, I agree and consent to participate in this study	Very Often	Rarely	Very Often	Very Often	Never	Very Often	Rarely	Never	Never	Never	Never	Very Often	Never	Never	Very Often	Very Often	Very Often	Very Often	Never	Very Often	Never	Very Often	Never	Very Often	Never	Never	Very Often	Never	Very Often	Very Often	No	No	No	No	No	Not at all	Not at all	Not at all	Not at all	Not at all	Not at all	Not at all	Not at all	Not at all	35-44	White		No, not of Hispanic, Latino, or Spanish origin	Transgender
Yes, I agree and consent to participate in this study	Sometimes	Often	Very Often	Sometimes	Sometimes	Very Often	Often	Sometimes	Sometimes	Rarely	Very Often	Very Often	Sometimes	Sometimes	Sometimes	Often	Often	Very Often	Very Often	Very Often	Very Often	Very Often	Sometimes	Very Often	Sometimes	Very Often	Often	Rarely	Often	Very Often	Yes	Yes	No	Yes	No	Not at all	Not at all	Not at all	Not at all	Not at all	Not at all	Not at all	Not at all	Not at all	25-34	Multiple ethnicity / Other (please specify)	Hispanic	Yes, Puerto Rican	Male
Yes, I agree and consent to participate in this study	Sometimes	Very Often	Often	Often	Never	Very Often	Rarely	Rarely	Sometimes	Rarely	Rarely	Very Often	Rarely	Rarely	Often	Often	Very Often	Rarely	Sometimes	Often	Often	Sometimes	Rarely	Often	Rarely	Rarely	Often	Rarely	Very Often	Very Often	No	Yes	Yes	No	No	Not at all	More than 7 days	Rare, less than a day or two	Rare, less than a day or two	Several days	More than 7 days	Several days	Nearly every day over the last 2 weeks	Nearly every day over the last 2 weeks
Yes, I agree and consent to participate in this study	Sometimes	Often	Often	Often	Rarely	Often	Never	Never	Never	Never	Never	Very Often	Never	Never	Often	Often	Very Often	Very Often	Rarely	Often	Rarely	Often	Never	Often	Never	Rarely	Often	Rarely	Sometimes	Often	No	No	No	No	No	Not at all	Not at all	Not at all	Not at all	Not at all	Rare, less than a day or two	Rare, less than a day or two	Rare, less than a day or two	Not at all	55-64	Asian		No, not of Hispanic, Latino, or Spanish origin	Female
Yes, I agree and consent to participate in this study	Often	Sometimes	Very Often	Sometimes	Never	Sometimes	Never	Never	Never	Never	Never	Often	Never	Never	Very Often	Often	Very Often	Very Often	Never	Often	Never	Very Often	Never	Very Often	Never	Never	Very Often	Sometimes	Very Often	Very Often	No	No	No	No	No	Not at all	Not at all	Not at all	Not at all	Not at all	Rare, less than a day or two	Nearly every day over the last 2 weeks	Several days	Not at all	45-54	Black or African American		Choose not to disclose	Male
Yes, I agree and consent to participate in this study	Sometimes	Very Often	Often	Often	Often	Often	Sometimes	Rarely	Rarely	Sometimes	Often	Often	Rarely	Rarely	Often	Often	Often	Often	Often		Sometimes	Often	Sometimes	Often	Rarely	Rarely	Sometimes	Sometimes	Very Often	Very Often	No	No	No	No	Yes	Rare, less than a day or two	Not at all	Not at all	Not at all	Not at all	Not at all	Rare, less than a day or two	Not at all	Not at all	18-24	Black or African American		No, not of Hispanic, Latino, or Spanish origin	Male
Yes, I agree and consent to participate in this study	Sometimes	Often	Often	Often	Sometimes	Often	Sometimes	Sometimes	Sometimes	Rarely	Rarely		Sometimes	Rarely	Often	Often	Often	Often	Sometimes	Often	Sometimes	Often	Rarely	Often	Often	Rarely	Often	Sometimes	Often	Often	No	No	No	No	No
Yes, I agree and consent to participate in this study	Sometimes	Sometimes	Very Often	Very Often	Rarely	Very Often	Never	Sometimes	Sometimes	Never	Rarely	Very Often	Sometimes	Sometimes	Sometimes	Very Often	Very Often	Very Often	Sometimes	Very Often	Sometimes	Very Often	Rarely	Very Often	Rarely	Often	Very Often	Never	Very Often	Very Often	Yes	No	No	No	No	Rare, less than a day or two	Rare, less than a day or two	Rare, less than a day or two	Rare, less than a day or two	Rare, less than a day or two	Several days	Rare, less than a day or two	Rare, less than a day or two	Rare, less than a day or two	55-64	Asian		Choose not to disclose	Female
Yes, I agree and consent to participate in this study	Sometimes	Rarely	Often	Sometimes	Never	Sometimes	Rarely	Never	Never	Never	Never	Often	Never	Never	Very Often	Often	Sometimes	Very Often	Sometimes	Sometimes	Sometimes	Sometimes	Never	Often	Never	Never	Sometimes	Never	Very Often	Very Often	No	No	No	No	No	Not at all	Not at all	Not at all	Not at all	Not at all	Not at all	Not at all	Not at all	Not at all	25-34	White		No, not of Hispanic, Latino, or Spanish origin	Female
Yes, I agree and consent to participate in this study	Sometimes	Often	Very Often	Very Often	Sometimes	Very Often	Rarely	Rarely	Rarely	Never	Often	Often	Rarely	Sometimes	Rarely	Often	Often	Often	Sometimes	Sometimes	Rarely	Often	Rarely	Very Often	Rarely	Rarely	Sometimes	Rarely	Often	Very Often	Yes	Yes	No	No	No	Not at all	Not at all	Not at all	Not at all	Not at all	Not at all	Rare, less than a day or two	Not at all	Rare, less than a day or two	25-34	White		Yes, Mexican, Mexican American, Chicano	Female
Yes, I agree and consent to participate in this study	Very Often	Rarely	Very Often	Very Often	Sometimes	Often	Rarely	Never	Never	Never	Never	Often	Rarely	Never	Never	Very Often	Very Often	Very Often	Never	Very Often	Never	Often	Never	Very Often	Never	Never	Very Often	Sometimes	Very Often	Often	No	No	Yes	No	No	Not at all	Not at all	Not at all	Not at all	Not at all	Several days	Not at all	Nearly every day over the last 2 weeks	Not at all	65+	Asian		No, not of Hispanic, Latino, or Spanish origin	Male
Yes, I agree and consent to participate in this study	Sometimes	Often	Often	Sometimes	Often	Sometimes	Sometimes	Often	Often	Often	Often	Sometimes	Often	Sometimes	Sometimes	Often	Sometimes	Sometimes	Very Often	Often	Sometimes	Often	Sometimes	Sometimes	Sometimes	Often	Rarely	Sometimes	Often	Sometimes	Yes	Yes	Yes	Yes	Yes	Several days	Several days	Several days	Rare, less than a day or two	Rare, less than a day or two	Rare, less than a day or two	Rare, less than a day or two	Several days	Rare, less than a day or two	45-54	Black or African American		No, not of Hispanic, Latino, or Spanish origin	Female
Yes, I agree and consent to participate in this study	Sometimes	Very Often	Sometimes	Sometimes	Rarely	Sometimes	Rarely	Sometimes	Sometimes	Sometimes	Very Often	Sometimes	Never	Sometimes	Never	Sometimes	Very Often	Sometimes	Very Often	Sometimes	Very Often	Sometimes	Never	Very Often	Never	Very Often	Never	Never	Very Often	Sometimes	No	Yes	No	No	No	Not at all	Not at all	Not at all	Not at all	Not at all	More than 7 days	More than 7 days	More than 7 days	Not at all	18-24	Multiple ethnicity / Other (please specify)	Puerto Rican/ Dominican	Yes, another Hispanic, Latino, or Spanish origin	Female
Yes, I agree and consent to participate in this study	Sometimes	Often	Very Often	Very Often	Never	Sometimes	Rarely	Rarely	Sometimes	Never	Never	Very Often	Never	Never	Very Often	Often	Sometimes	Often	Rarely	Very Often	Sometimes	Very Often	Never	Very Often	Never	Rarely	Rarely	Never	Very Often	Very Often	No	No	No	Yes	No	Rare, less than a day or two	Rare, less than a day or two	Rare, less than a day or two	Rare, less than a day or two	Not at all	Not at all	Not at all	Rare, less than a day or two	Not at all	55-64	White		Yes, another Hispanic, Latino, or Spanish origin	Female
Yes, I agree and consent to participate in this study	Often	Rarely	Often	Often	Often	Sometimes	Rarely	Never	Rarely	Sometimes	Sometimes	Sometimes	Rarely	Rarely	Often	Sometimes	Sometimes	Rarely	Very Often	Sometimes	Often	Sometimes	Never	Sometimes	Rarely	Often	Sometimes	Rarely	Very Often	Rarely	No	No	Yes	No	No	Not at all	Not at all	Not at all	Not at all	Not at all	Not at all	Not at all	Not at all	Not at all	55-64	White		No, not of Hispanic, Latino, or Spanish origin	Female
Yes, I agree and consent to participate in this study	Sometimes	Sometimes	Very Often	Sometimes	Sometimes	Often	Rarely	Never	Rarely	Sometimes	Sometimes	Often	Rarely	Never	Very Often	Often	Sometimes	Sometimes	Sometimes	Often	Sometimes	Often	Never	Often	Rarely	Sometimes	Sometimes	Never	Often	Often	No	Yes	Yes	Yes	No	Not at all	Rare, less than a day or two	Not at all	Not at all	Not at all	Not at all	Not at all	Not at all	Rare, less than a day or two	55-64	White		Yes, Puerto Rican	Male
Yes, I agree and consent to participate in this study	Sometimes	Often	Often	Sometimes	Very Often	Sometimes	Often	Sometimes	Often	Sometimes	Often	Sometimes	Often	Sometimes	Sometimes	Often	Sometimes	Sometimes	Often	Sometimes	Often	Sometimes	Very Often	Sometimes	Often	Often	Rarely	Sometimes	Very Often	Sometimes	Yes	Yes	Yes	Yes	No	Several days	Several days	More than 7 days	More than 7 days	More than 7 days	More than 7 days	More than 7 days	Nearly every day over the last 2 weeks	More than 7 days	35-44	Black or African American		Yes, Puerto Rican	Female
Yes, I agree and consent to participate in this study	Sometimes	Sometimes	Often	Sometimes	Rarely	Sometimes	Never	Rarely	Never	Rarely	Never	Often	Never	Never	Often	Sometimes	Rarely	Sometimes	Sometimes	Sometimes	Sometimes	Sometimes	Never	Sometimes	Never	Never	Sometimes	Sometimes	Often	Sometimes	No	No	No	No	No	Not at all	Not at all	Not at all	Not at all	Not at all	Not at all	Not at all	Not at all	Not at all	45-54	Black or African American		No, not of Hispanic, Latino, or Spanish origin	Male
Yes, I agree and consent to participate in this study	Sometimes	Rarely	Often	Sometimes	Sometimes	Rarely	Rarely	Sometimes	Sometimes	Sometimes	Sometimes	Sometimes	Rarely	Sometimes	Very Often	Very Often	Very Often	Sometimes	Very Often	Sometimes	Sometimes	Sometimes	Rarely	Sometimes	Sometimes	Very Often	Rarely	Rarely	Often	Often	Yes	Yes	No	Yes	No	Rare, less than a day or two	Several days	Several days	Rare, less than a day or two	Rare, less than a day or two	Several days	Rare, less than a day or two	Rare, less than a day or two	Not at all	25-34	Black or African American		Yes, another Hispanic, Latino, or Spanish origin	Female
Yes, I agree and consent to participate in this study	Sometimes	Often	Often	Often	Rarely	Often	Rarely	Never	Never	Never	Never	Often	Never	Never	Often	Often	Often	Often	Rarely	Often	Rarely	Often	Never	Often	Never	Never	Often	Sometimes	Often	Often	No	No	No	No	No	Not at all	Not at all	Not at all	Not at all	Not at all	Not at all	Not at all	Not at all	Not at all	35-44	White		Yes, another Hispanic, Latino, or Spanish origin	Male
Yes, I agree and consent to participate in this study	Sometimes	Rarely	Often	Very Often	Rarely	Often	Rarely	Sometimes	Rarely	Rarely	Sometimes	Often	Rarely	Rarely	Often	Often	Very Often	Often	Rarely	Sometimes	Very Often	Often	Rarely	Sometimes	Rarely	Rarely	Often	Rarely	Often	Often	No	No	Yes	No	No	Rare, less than a day or two	Rare, less than a day or two	More than 7 days	Rare, less than a day or two	Not at all	Several days	Rare, less than a day or two	Rare, less than a day or two	Not at all	55-64	Asian		No, not of Hispanic, Latino, or Spanish origin	Male
Yes, I agree and consent to participate in this study	Sometimes	Often	Very Often	Often	Rarely	Sometimes	Sometimes	Sometimes	Sometimes	Rarely	Sometimes	Very Often	Rarely	Sometimes	Sometimes	Often	Often	Often	Sometimes	Often	Sometimes	Often	Sometimes	Often	Rarely	Sometimes	Often	Sometimes	Often	Often	No	No	Yes	No	No	Not at all	Rare, less than a day or two	Rare, less than a day or two	Rare, less than a day or two	Rare, less than a day or two	Rare, less than a day or two	Rare, less than a day or two	Several days	Rare, less than a day or two	55-64	Multiple ethnicity / Other (please specify)	latino	Yes, another Hispanic, Latino, or Spanish origin	Female
Yes, I agree and consent to participate in this study	Sometimes	Sometimes	Often	Rarely	Never	Sometimes	Sometimes	Never	Rarely	Never	Rarely	Sometimes	Sometimes	Rarely	Often	Rarely	Sometimes	Sometimes	Very Often	Sometimes	Sometimes	Often	Never	Sometimes	Rarely	Very Often	Sometimes	Never	Often	Sometimes	No	No	No	Yes	No	Not at all	Not at all	Not at all	Not at all	Not at all	Not at all	Not at all	Not at all	Not at all	25-34	White		No, not of Hispanic, Latino, or Spanish origin	Female
Yes, I agree and consent to participate in this study	Sometimes	Often	Often	Often	Often	Sometimes	Sometimes	Sometimes	Sometimes	Sometimes	Sometimes	Often	Sometimes	Sometimes	Often	Sometimes	Often	Often	Sometimes	Often	Rarely	Often	Very Often	Often	Sometimes	Rarely	Sometimes	Sometimes	Often	Often	No	Yes	Yes	Yes	Yes	Not at all	Rare, less than a day or two	Not at all	Rare, less than a day or two	Not at all	Rare, less than a day or two	Rare, less than a day or two	Rare, less than a day or two	Not at all	45-54	Asian		No, not of Hispanic, Latino, or Spanish origin	Female
Yes, I agree and consent to participate in this study	Sometimes	Never	Often	Very Often	Sometimes	Sometimes	Sometimes	Rarely	Rarely	Sometimes	Rarely	Very Often	Rarely	Rarely	Very Often	Often	Very Often	Often	Rarely	Very Often	Sometimes	Very Often	Sometimes	Very Often	Often	Sometimes	Very Often	Never	Very Often	Very Often	No	No	Yes	Yes	Yes	Rare, less than a day or two	Several days	Several days	Several days	Several days	More than 7 days	Nearly every day over the last 2 weeks	Nearly every day over the last 2 weeks	Nearly every day over the last 2 weeks	45-54	Black or African American		No, not of Hispanic, Latino, or Spanish origin	Female
Yes, I agree and consent to participate in this study	Sometimes	Never	Often	Sometimes	Never	Often	Rarely	Never	Never	Often	Often	Often	Never	Never	Often	Sometimes	Very Often	Very Often	Sometimes	Very Often	Sometimes	Very Often	Never	Very Often	Never	Sometimes	Often	Never	Often	Very Often	No	No	No	No	No	Not at all	Rare, less than a day or two	Not at all	Not at all	Not at all	Rare, less than a day or two	Several days	Not at all	Not at all	25-34	White		No, not of Hispanic, Latino, or Spanish origin	Male
Yes, I agree and consent to participate in this study	Sometimes	Never	Very Often	Rarely	Often	Often	Sometimes	Never	Rarely	Never	Sometimes		Rarely	Rarely	Very Often	Often	Very Often	Very Often	Never	Very Often	Rarely	Very Often	Sometimes	Very Often		Rarely	Often	Rarely	Very Often	Very Often	No	No	Yes	Yes	Yes	Rare, less than a day or two	Not at all	Several days	Not at all	Not at all	Not at all	Not at all	Rare, less than a day or two	Not at all	45-54	Black or African American		No, not of Hispanic, Latino, or Spanish origin	Female
Yes, I agree and consent to participate in this study	Sometimes	Very Often	Very Often	Very Often	Often	Sometimes	Often	Sometimes	Rarely	Very Often	Often	Often	Sometimes	Never	Very Often	Sometimes	Often	Often	Very Often	Often		Very Often	Never	Very Often	Never	Very Often	Often	Never	Very Often	Often	No	Yes	Yes	Yes	No
Yes, I agree and consent to participate in this study	Sometimes	Often	Very Often	Often	Sometimes				Often	Sometimes	Sometimes	Sometimes	Sometimes	Sometimes	Often	Often	Sometimes	Sometimes		Often	Sometimes	Sometimes	Sometimes	Often	Rarely	Sometimes	Sometimes	Sometimes	Often	Sometimes	Yes	Yes	Yes	Yes	Yes	Rare, less than a day or two	Rare, less than a day or two	Several days	Rare, less than a day or two	Not at all	Not at all	Rare, less than a day or two	Rare, less than a day or two	Rare, less than a day or two	25-34	Asian		No, not of Hispanic, Latino, or Spanish origin	Female
Yes, I agree and consent to participate in this study	Sometimes	Sometimes	Very Often	Sometimes	Sometimes	Rarely	Very Often	Sometimes	Sometimes	Never	Rarely	Very Often	Rarely	Sometimes	Very Often	Sometimes	Sometimes	Very Often	Rarely	Rarely	Rarely	Very Often	Never	Very Often	Rarely	Never	Never	Rarely	Sometimes	Very Often	Yes	Yes	No	No	No	Not at all	Not at all	Rare, less than a day or two	More than 7 days	More than 7 days	Not at all	Several days	Not at all	Not at all	25-34	Asian		No, not of Hispanic, Latino, or Spanish origin	Female
Yes, I agree and consent to participate in this study	Often	Sometimes	Often	Sometimes	Rarely	Sometimes	Rarely	Rarely	Rarely	Sometimes	Never	Sometimes	Never	Never	Often	Often	Often	Sometimes	Sometimes	Often	Rarely	Sometimes	Rarely	Often	Rarely	Rarely		Rarely	Sometimes	Sometimes	Yes	No	Yes	No	No	Not at all	Rare, less than a day or two	Rare, less than a day or two	Not at all	Not at all	Rare, less than a day or two	Rare, less than a day or two	Rare, less than a day or two	Rare, less than a day or two	35-44	Multiple ethnicity / Other (please specify)	hispanic or latino	Yes, another Hispanic, Latino, or Spanish origin	Female
Yes, I agree and consent to participate in this study	Very Often	Sometimes	Very Often	Often	Sometimes	Very Often	Sometimes	Rarely	Sometimes	Sometimes	Sometimes	Often	Rarely	Never	Often	Often	Very Often	Very Often	Sometimes	Often	Sometimes	Often	Rarely	Often	Never	Rarely	Very Often	Sometimes	Very Often	Very Often		No	No	No	No	Not at all	Rare, less than a day or two	Not at all	Not at all	Not at all	Rare, less than a day or two	Rare, less than a day or two	Rare, less than a day or two	Not at all	55-64	Asian		No, not of Hispanic, Latino, or Spanish origin	Female
Yes, I agree and consent to participate in this study	Sometimes		Very Often	Sometimes	Often	Sometimes	Rarely	Often	Often	Sometimes	Sometimes	Often	Sometimes	Sometimes	Often	Rarely	Often	Sometimes	Often	Sometimes	Often	Often	Sometimes	Often	Sometimes	Sometimes	Sometimes	Rarely	Very Often	Often	Yes	Yes	Yes	Yes	Yes	Several days	Several days	More than 7 days	Several days	Several days	More than 7 days	More than 7 days	More than 7 days	More than 7 days	45-54	Asian		No, not of Hispanic, Latino, or Spanish origin	Female
Yes, I agree and consent to participate in this study	Sometimes	Sometimes	Often	Sometimes	Rarely	Sometimes	Sometimes		Rarely	Never	Rarely	Sometimes		Sometimes		Often	Very Often	Sometimes	Sometimes	Very Often	Never	Sometimes	Never	Very Often	Never	Never	Very Often	Sometimes	Very Often	Very Often	No	No	No	No	No	Not at all	Not at all	Not at all	Not at all	Not at all	Not at all	Rare, less than a day or two	Not at all	Not at all
Yes, I agree and consent to participate in this study	Sometimes	Often	Often	Often	Sometimes	Sometimes	Sometimes	Rarely	Sometimes	Rarely	Rarely	Often	Rarely	Rarely	Often	Sometimes	Sometimes	Sometimes	Rarely	Often	Sometimes	Often	Sometimes	Often	Sometimes	Rarely	Sometimes	Sometimes	Often	Often	No	No	No	No	No	Rare, less than a day or two	Rare, less than a day or two	Rare, less than a day or two	Not at all	Not at all	Rare, less than a day or two	Rare, less than a day or two	Several days	Rare, less than a day or two	35-44	Asian		No, not of Hispanic, Latino, or Spanish origin	Female
Yes, I agree and consent to participate in this study	Sometimes	Rarely	Very Often	Sometimes	Sometimes	Very Often	Rarely	Rarely	Sometimes	Rarely	Rarely	Very Often	Often	Rarely	Very Often	Very Often	Often	Rarely	Never	Very Often	Rarely	Very Often	Never	Very Often	Rarely	Often	Very Often	Never	Very Often	Very Often	Yes	No	Yes	Yes	No	Several days	Rare, less than a day or two	Several days	Rare, less than a day or two	Rare, less than a day or two	Rare, less than a day or two	More than 7 days	Nearly every day over the last 2 weeks	Rare, less than a day or two	55-64	Black or African American		No, not of Hispanic, Latino, or Spanish origin	Female
Yes, I agree and consent to participate in this study	Sometimes	Often	Sometimes	Sometimes	Rarely	Rarely	Rarely	Never	Never	Sometimes	Rarely	Often	Rarely	Never	Often	Sometimes	Rarely	Sometimes	Often	Sometimes	Often	Sometimes	Never	Often	Never	Very Often	Sometimes	Never	Often	Sometimes	No	No	No	No	Yes	Rare, less than a day or two	Not at all	Rare, less than a day or two	Not at all	Rare, less than a day or two	Several days	Several days	Rare, less than a day or two	Not at all	25-34	Asian		No, not of Hispanic, Latino, or Spanish origin	Male
Yes, I agree and consent to participate in this study	Sometimes	Often	Very Often	Very Often	Never	Very Often	Never	Rarely	Rarely	Never	Sometimes	Often	Sometimes	Rarely	Very Often		Often	Very Often	Sometimes	Very Often	Sometimes	Very Often	Never	Very Often	Never	Sometimes	Very Often	Rarely	Very Often	Very Often	Yes	Yes	No	Yes	No	Rare, less than a day or two	Several days	Not at all	Several days	Rare, less than a day or two	Nearly every day over the last 2 weeks	More than 7 days	Nearly every day over the last 2 weeks	More than 7 days	35-44	Other Pacific Islander		No, not of Hispanic, Latino, or Spanish origin	Female
Yes, I agree and consent to participate in this study	Often	Often	Very Often	Often	Sometimes	Very Often	Never	Rarely	Rarely	Never	Rarely	Often	Never	Sometimes	Very Often	Very Often	Often	Very Often	Sometimes	Often	Sometimes	Often	Rarely	Very Often	Never	Sometimes	Often	Never	Very Often	Often	No	No	No	No	No	Not at all	Not at all	Not at all	Not at all	Not at all	Rare, less than a day or two	Rare, less than a day or two	Not at all	Not at all	25-34	Asian		No, not of Hispanic, Latino, or Spanish origin	Female
Yes, I agree and consent to participate in this study	Often	Often	Often	Sometimes	Never	Sometimes	Never	Never	Sometimes	Rarely	Often	Very Often	Rarely	Rarely	Rarely	Often	Often	Rarely	Very Often	Sometimes	Very Often	Sometimes	Never	Often	Rarely	Sometimes	Often	Sometimes	Very Often	Sometimes	No	No	Yes	No	No	Not at all	Not at all	Not at all	Not at all	Not at all	Rare, less than a day or two	Rare, less than a day or two	Rare, less than a day or two	Not at all	55-64	White		Yes, Puerto Rican	Female
Yes, I agree and consent to participate in this study	Sometimes		Often	Very Often	Rarely	Rarely	Never	Never	Never	Rarely	Rarely	Often	Sometimes	Never	Never	Often	Very Often	Often	Sometimes	Sometimes	Sometimes	Often	Never	Often	Never	Rarely	Often	Never	Very Often	Often	No	No	No	No	No	Not at all	Not at all	Not at all	Not at all	Not at all	Not at all	Not at all	Rare, less than a day or two	Not at all	65+	Asian		No, not of Hispanic, Latino, or Spanish origin	Male
Yes, I agree and consent to participate in this study	Sometimes	Very Often	Often	Often	Sometimes	Sometimes	Sometimes	Rarely	Often	Rarely	Often	Sometimes	Sometimes	Sometimes	Often	Sometimes	Often	Often	Sometimes	Often	Often	Sometimes	Rarely	Sometimes	Sometimes	Sometimes	Sometimes	Sometimes	Often	Often	Yes	Yes	No	No	No	Not at all	Rare, less than a day or two	Not at all	Rare, less than a day or two	Not at all	Rare, less than a day or two	Rare, less than a day or two	Rare, less than a day or two	Not at all	45-54	Asian		No, not of Hispanic, Latino, or Spanish origin	Female
Yes, I agree and consent to participate in this study	Sometimes	Often	Very Often	Sometimes	Never	Rarely	Never	Rarely	Never	Often	Often	Very Often	Sometimes	Rarely	Sometimes	Often	Very Often	Very Often	Very Often	Often	Very Often	Sometimes	Never	Very Often	Never	Very Often	Sometimes	Often	Very Often	Very Often	Yes	Yes	Yes	No	No	Not at all	Not at all	Rare, less than a day or two	Not at all	Not at all	Nearly every day over the last 2 weeks	Rare, less than a day or two	Not at all	Not at all	55-64	White		Yes, Puerto Rican	Female
Yes, I agree and consent to participate in this study	Sometimes	Very Often	Very Often	Sometimes	Very Often	Rarely	Very Often	Never	Very Often	Very Often	Very Often	Often	Very Often	Very Often	Often	Very Often	Often	Rarely	Very Often	Rarely	Very Often	Never	Very Often	Never	Very Often	Very Often	Never	Rarely	Very Often	Rarely	No	Yes	Yes	No	Yes	Nearly every day over the last 2 weeks	Nearly every day over the last 2 weeks	Nearly every day over the last 2 weeks	Nearly every day over the last 2 weeks	Nearly every day over the last 2 weeks	Nearly every day over the last 2 weeks	Nearly every day over the last 2 weeks	Nearly every day over the last 2 weeks	Not at all	35-44			Choose not to disclose	Prefer not to answer
Yes, I agree and consent to participate in this study	Sometimes	Very Often	Very Often	Often	Often	Often	Rarely	Sometimes	Sometimes	Sometimes	Rarely	Often	Rarely	Sometimes	Often	Very Often	Sometimes	Often	Often	Very Often	Very Often	Often	Sometimes	Very Often	Sometimes	Sometimes	Very Often	Never	Very Often	Often	Yes	Yes	Yes	Yes	No	Rare, less than a day or two	Rare, less than a day or two	Rare, less than a day or two	Rare, less than a day or two	Rare, less than a day or two	Several days	Several days	Several days	Rare, less than a day or two	35-44	White		Yes, Puerto Rican	Female
Yes, I agree and consent to participate in this study	Sometimes	Often	Very Often	Very Often	Sometimes	Often	Never	Often	Often	Often	Often	Often	Often	Often	Sometimes	Sometimes	Sometimes	Sometimes	Often	Often	Sometimes	Often	Often	Often	Very Often	Often	Sometimes	Often	Very Often	Often	Yes	Yes	Yes	Yes	Yes	Nearly every day over the last 2 weeks	Nearly every day over the last 2 weeks	Nearly every day over the last 2 weeks	Nearly every day over the last 2 weeks	Nearly every day over the last 2 weeks	Nearly every day over the last 2 weeks	Nearly every day over the last 2 weeks	Nearly every day over the last 2 weeks	Several days	45-54	Black or African American		Don’t know	Female
Yes, I agree and consent to participate in this study	Sometimes	Often	Often	Often	Rarely	Very Often	Often	Rarely	Rarely	Sometimes	Rarely	Often	Rarely	Rarely	Sometimes	Sometimes	Sometimes	Sometimes	Sometimes	Sometimes	Sometimes	Often	Rarely	Often	Rarely	Sometimes	Sometimes	Rarely	Often	Sometimes	No	No	No	No	No	Not at all	Rare, less than a day or two	Rare, less than a day or two	Rare, less than a day or two	Rare, less than a day or two	Rare, less than a day or two	Rare, less than a day or two	Rare, less than a day or two	Not at all	45-54	Asian		No, not of Hispanic, Latino, or Spanish origin	Female
Yes, I agree and consent to participate in this study	Sometimes	Often	Very Often	Often	Rarely	Sometimes	Never	Never	Never	Never	Rarely	Often	Never	Never	Very Often	Often	Sometimes	Sometimes	Sometimes	Often	Rarely	Sometimes	Never	Very Often	Never	Sometimes	Sometimes	Rarely	Very Often	Often	Yes	Yes	No	Yes	No	Not at all	Not at all	Not at all	Rare, less than a day or two	Rare, less than a day or two	Several days	Several days	More than 7 days	More than 7 days	55-64			Yes, Puerto Rican	Female
Yes, I agree and consent to participate in this study	Sometimes	Sometimes	Sometimes	Often	Sometimes	Sometimes	Sometimes	Sometimes	Sometimes	Sometimes	Sometimes	Often	Sometimes	Sometimes	Very Often	Sometimes	Often	Sometimes	Sometimes	Often	Often	Sometimes	Sometimes	Often	Sometimes	Sometimes	Sometimes	Sometimes	Often	Often	No	Yes	Yes		No	Rare, less than a day or two	Rare, less than a day or two	Several days	Not at all	Several days	Several days	Several days	Several days	Several days	45-54	Asian		No, not of Hispanic, Latino, or Spanish origin	Female
Yes, I agree and consent to participate in this study	Sometimes	Very Often	Very Often	Often	Rarely	Sometimes	Sometimes	Never	Rarely	Often	Often	Very Often	Rarely	Rarely	Often	Often	Often	Sometimes	Very Often	Often	Very Often	Sometimes	Rarely	Very Often	Rarely	Often	Sometimes	Never	Very Often	Very Often	No	No	No	No	No	Not at all	Not at all	Not at all	Not at all	Not at all	Rare, less than a day or two	Not at all	Rare, less than a day or two	Not at all	25-34	Asian		No, not of Hispanic, Latino, or Spanish origin	Female
Yes, I agree and consent to participate in this study	Sometimes	Rarely	Often	Sometimes	Rarely	Often	Often	Never	Never	Sometimes	Sometimes	Often	Sometimes	Sometimes	Often	Sometimes	Sometimes	Often	Sometimes	Often	Often	Often	Rarely	Often	Sometimes	Rarely	Often	Rarely	Often	Often	No	No	No	No	No	Not at all	Not at all	Not at all	Rare, less than a day or two	Not at all	Several days	Not at all	Rare, less than a day or two	Not at all	65+	Multiple ethnicity / Other (please specify)	Spanish	Yes, Puerto Rican	Female
Yes, I agree and consent to participate in this study	Sometimes	Rarely	Very Often	Very Often	Very Often	Often	Often	Never	Sometimes	Never	Rarely	Very Often	Sometimes	Rarely	Often	Often	Often	Often	Sometimes	Sometimes	Very Often	Sometimes	Rarely	Often	Sometimes	Sometimes	Sometimes	Never	Often	Often	Yes	No	No	No	No	Not at all	Not at all	Not at all	Not at all	Not at all	Rare, less than a day or two	Not at all	Not at all	Not at all	45-54	Asian		No, not of Hispanic, Latino, or Spanish origin	Male
Yes, I agree and consent to participate in this study	Sometimes	Very Often	Very Often	Often	Sometimes	Often	Never	Rarely	Sometimes	Sometimes	Sometimes	Very Often	Rarely	Never	Often	Very Often	Often	Sometimes	Often	Often	Rarely	Very Often	Never	Very Often	Never	Sometimes	Often	Never	Very Often	Often	No	Yes	Yes	No	No	Not at all	Not at all	Several days	Not at all	Not at all	Not at all	Several days	Not at all	Not at all	35-44	Black or African American		No, not of Hispanic, Latino, or Spanish origin	Male
Yes, I agree and consent to participate in this study	Sometimes	Very Often	Very Often	Sometimes	Rarely	Sometimes	Rarely	Sometimes	Often	Never	Rarely	Very Often	Sometimes	Sometimes	Rarely		Rarely	Sometimes	Often	Rarely	Often	Rarely	Rarely	Sometimes	Never	Very Often	Sometimes	Never	Very Often	Very Often	No	Yes	No	Yes	Yes	Rare, less than a day or two	Rare, less than a day or two	Not at all	Not at all	Several days
Yes, I agree and consent to participate in this study	Sometimes	Often	Very Often	Sometimes	Rarely	Often	Never	Rarely	Sometimes	Never	Rarely	Very Often	Sometimes	Sometimes	Very Often	Very Often	Very Often	Very Often	Rarely	Very Often	Sometimes	Very Often	Sometimes	Very Often	Sometimes		Often	Sometimes	Often	Often	Yes	Yes	No	No	No	Not at all	Rare, less than a day or two	Rare, less than a day or two	Rare, less than a day or two	Not at all	More than 7 days	More than 7 days	Several days	Not at all	35-44			No, not of Hispanic, Latino, or Spanish origin	Female
Yes, I agree and consent to participate in this study	Sometimes	Often	Often	Sometimes	Sometimes	Sometimes	Rarely	Never	Sometimes	Never	Never	Often	Rarely	Sometimes	Rarely	Sometimes	Sometimes	Often	Often	Sometimes	Rarely	Sometimes	Never	Sometimes	Rarely	Often	Rarely	Often	Rarely	Often	No	No	Yes	Yes	No	Rare, less than a day or two	Rare, less than a day or two	Not at all	Not at all	Not at all	Several days	Not at all	Not at all	Not at all	25-34	Asian		No, not of Hispanic, Latino, or Spanish origin	Male
Yes, I agree and consent to participate in this study	Rarely	Very Often	Very Often	Often	Sometimes	Very Often	Never	Sometimes	Sometimes	Never	Sometimes	Very Often	Sometimes	Sometimes	Very Often	Very Often	Very Often	Very Often	Never	Sometimes	Never	Very Often	Sometimes	Very Often	Sometimes	Rarely	Very Often	Never	Very Often	Very Often	Yes	Yes	Yes	No	No	Rare, less than a day or two	Several days	Rare, less than a day or two	Not at all	Rare, less than a day or two	Not at all	Not at all	Not at all	Not at all	45-54	American Indian		Yes, Puerto Rican	Female
Yes, I agree and consent to participate in this study	Sometimes	Often	Very Often	Sometimes	Often	Sometimes	Very Often	Often	Very Often	Very Often	Often		Often		Sometimes	Sometimes	Sometimes	Rarely	Very Often	Sometimes	Very Often	Sometimes	Sometimes	Sometimes	Sometimes		Rarely	Sometimes	Often	Sometimes	No	Yes	Yes	Yes	Yes	Rare, less than a day or two	Not at all	Not at all	Not at all	Not at all	Rare, less than a day or two	Not at all	Not at all	Not at all	25-34	White		No, not of Hispanic, Latino, or Spanish origin	Male
Yes, I agree and consent to participate in this study	Sometimes	Sometimes	Very Often	Very Often	Very Often	Very Often	Very Often	Often	Very Often	Very Often	Sometimes	Very Often	Often	Often	Very Often	Often	Rarely	Sometimes	Often	Often	Sometimes	Sometimes	Sometimes	Sometimes	Rarely	Rarely	Sometimes	Rarely	Very Often	Very Often	Yes	Yes	Yes	Yes	Yes	Nearly every day over the last 2 weeks	Nearly every day over the last 2 weeks	Nearly every day over the last 2 weeks	Nearly every day over the last 2 weeks	Nearly every day over the last 2 weeks	Nearly every day over the last 2 weeks	Nearly every day over the last 2 weeks	Nearly every day over the last 2 weeks	Nearly every day over the last 2 weeks	55-64	Asian		No, not of Hispanic, Latino, or Spanish origin	Female
Yes, I agree and consent to participate in this study	Never	Often	Very Often	Very Often	Sometimes	Often	Sometimes	Sometimes	Sometimes	Often	Very Often	Very Often	Sometimes		Often	Very Often	Sometimes	Sometimes	Often	Rarely	Very Often	Often	Often	Often	Often	Often	Often	Often	Very Often	Very Often	No	No	No	Yes	No	Not at all	Not at all	Not at all	Several days	Not at all	Several days	Several days	Nearly every day over the last 2 weeks	Not at all	55-64	Black or African American		No, not of Hispanic, Latino, or Spanish origin	Female
Yes, I agree and consent to participate in this study	Sometimes	Often	Very Often	Often	Never	Often	Never	Rarely	Often	Never	Sometimes	Very Often	Sometimes	Rarely	Very Often	Sometimes	Sometimes	Sometimes	Often	Often	Sometimes	Very Often	Rarely	Very Often	Rarely	Very Often	Sometimes	Rarely	Often	Very Often	Yes	Yes	No	No	No	Rare, less than a day or two	Not at all	Rare, less than a day or two	Not at all	Not at all	Several days	Not at all	Rare, less than a day or two	Rare, less than a day or two	35-44	Black or African American		No, not of Hispanic, Latino, or Spanish origin	Female
Yes, I agree and consent to participate in this study	Sometimes	Very Often	Often	Sometimes	Never	Very Often	Never	Rarely	Sometimes	Rarely	Rarely	Very Often	Rarely	Rarely	Often	Rarely	Often	Very Often	Often	Often	Very Often	Very Often	Rarely	Very Often	Never	Often	Very Often	Often	Very Often	Very Often	No	No	No	No	No	Not at all	Rare, less than a day or two	Not at all	Not at all	Not at all	Not at all	Rare, less than a day or two	Several days	Not at all	25-34	Multiple ethnicity / Other (please specify)	Mexican	Yes, Mexican, Mexican American, Chicano	Female
Yes, I agree and consent to participate in this study	Sometimes	Often	Very Often	Very Often	Never	Sometimes	Rarely	Rarely	Rarely	Never	Never	Often	Sometimes	Sometimes	Often	Often	Sometimes	Sometimes	Sometimes	Sometimes	Often	Sometimes	Rarely	Often	Rarely	Rarely	Sometimes	Rarely	Often	Often	No	No	No	No	No	Not at all	Not at all	Not at all	Not at all	Not at all	Not at all	Not at all	Not at all	Not at all	35-44	Black or African American		No, not of Hispanic, Latino, or Spanish origin	Male
Yes, I agree and consent to participate in this study	Sometimes	Often	Very Often	Sometimes	Rarely	Very Often	Sometimes	Sometimes	Sometimes	Rarely	Rarely	Very Often	Sometimes	Rarely	Sometimes	Often	Often	Very Often	Sometimes	Very Often	Sometimes	Often	Sometimes	Very Often	Often	Never	Very Often	Sometimes	Very Often	Very Often	No	Yes	Yes	Yes	Yes	Several days	Rare, less than a day or two	Rare, less than a day or two	Rare, less than a day or two	Rare, less than a day or two	More than 7 days	More than 7 days	More than 7 days	Rare, less than a day or two	45-54	Black or African American		Yes, Puerto Rican	Female
Yes, I agree and consent to participate in this study	Sometimes	Often	Sometimes	Rarely	Often	Sometimes	Sometimes	Sometimes	Rarely	Often	Often	Rarely	Sometimes	Rarely	Often	Sometimes	Often	Rarely	Very Often	Rarely	Often	Rarely	Rarely	Sometimes	Rarely	Sometimes	Sometimes	Often	Sometimes	Rarely	No	Yes	Yes	Yes	Yes	Rare, less than a day or two	Several days	Not at all	Rare, less than a day or two	Rare, less than a day or two	More than 7 days	More than 7 days	More than 7 days	Rare, less than a day or two	35-44	Asian		No, not of Hispanic, Latino, or Spanish origin	Female
Yes, I agree and consent to participate in this study	Sometimes	Rarely	Sometimes	Often	Rarely	Sometimes	Never	Rarely	Rarely	Sometimes	Rarely	Sometimes	Rarely	Never	Often	Rarely	Often	Sometimes	Often	Rarely	Sometimes	Sometimes	Never	Often	Rarely	Often	Sometimes	Rarely	Often	Sometimes	Yes	No	No	No	No	Not at all	Not at all	Not at all	Not at all	Not at all	Rare, less than a day or two	Rare, less than a day or two	Not at all	Not at all	25-34	Asian		No, not of Hispanic, Latino, or Spanish origin	Female
Yes, I agree and consent to participate in this study	Sometimes	Often	Often	Often	Sometimes	Sometimes	Very Often	Rarely	Rarely	Sometimes	Very Often	Often	Sometimes	Rarely	Very Often	Sometimes	Often	Often	Sometimes	Often	Often	Often	Rarely	Often	Sometimes	Often	Often	Sometimes	Often	Often	No	Yes	No	Yes	No	Rare, less than a day or two	Rare, less than a day or two	Rare, less than a day or two	Rare, less than a day or two	Rare, less than a day or two	Several days	Several days	Not at all	Not at all	25-34	Asian		No, not of Hispanic, Latino, or Spanish origin	Female
Yes, I agree and consent to participate in this study	Sometimes	Very Often	Very Often	Often	Rarely	Often	Sometimes	Sometimes	Sometimes	Sometimes	Often	Very Often	Sometimes	Rarely	Often	Very Often	Often	Often	Often	Often	Often	Very Often	Sometimes	Often	Rarely	Often	Often	Never	Very Often	Very Often	No	Yes	Yes	No	Yes	Not at all	Several days	Not at all	Not at all	Rare, less than a day or two	Rare, less than a day or two	Several days	Several days	Rare, less than a day or two	25-34	White		No, not of Hispanic, Latino, or Spanish origin	Female
Yes, I agree and consent to participate in this study	Sometimes	Often	Very Often	Often	Rarely	Very Often	Never	Rarely	Sometimes	Often	Often	Often	Often	Often	Sometimes	Often	Often	Sometimes	Often	Sometimes	Very Often	Sometimes	Often	Often	Often	Often	Sometimes	Rarely	Often	Often	Yes	Yes	Yes	Yes	No	Not at all	Rare, less than a day or two	Not at all	Not at all	Several days	Nearly every day over the last 2 weeks	Nearly every day over the last 2 weeks	Rare, less than a day or two	Several days	25-34	Asian		No, not of Hispanic, Latino, or Spanish origin	Female
Yes, I agree and consent to participate in this study	Often	Often	Very Often	Very Often	Often	Very Often	Never	Rarely	Sometimes	Never	Rarely	Very Often	Often	Often	Often	Often	Often	Often	Sometimes	Very Often	Sometimes	Very Often	Sometimes	Very Often	Sometimes	Sometimes	Very Often	Rarely	Very Often	Very Often	Yes	Yes	Yes	Yes	Yes	Rare, less than a day or two	Nearly every day over the last 2 weeks	Rare, less than a day or two	Not at all	Not at all	More than 7 days	Rare, less than a day or two	Nearly every day over the last 2 weeks	Rare, less than a day or two	35-44	Black or African American			Female
Yes, I agree and consent to participate in this study	Sometimes	Very Often	Very Often	Often	Sometimes	Often	Never	Never	Never	Never	Never	Very Often	Never	Never	Very Often	Very Often	Often	Often	Very Often	Often	Very Often	Very Often	Sometimes	Very Often	Never	Rarely	Very Often	Never	Very Often	Very Often	No	No	No	No	No	Not at all	Not at all	Not at all	Not at all	Not at all	Rare, less than a day or two	Rare, less than a day or two	Rare, less than a day or two	Not at all	45-54	Black or African American		No, not of Hispanic, Latino, or Spanish origin	Female
Yes, I agree and consent to participate in this study	Sometimes	Sometimes	Sometimes	Sometimes	Sometimes	Sometimes	Sometimes	Sometimes	Sometimes	Sometimes	Sometimes	Sometimes	Sometimes	Sometimes	Sometimes	Sometimes	Sometimes	Sometimes	Sometimes	Sometimes	Sometimes	Sometimes	Sometimes	Sometimes	Sometimes	Sometimes	Sometimes	Sometimes	Very Often	Sometimes	Yes	Yes	Yes	Yes	Yes	Several days	Several days	Several days	Several days	Several days	Several days	Several days	Several days	Several days	25-34	Asian		Choose not to disclose	Female
Yes, I agree and consent to participate in this study	Sometimes	Rarely	Sometimes	Sometimes	Never	Sometimes	Rarely	Never	Sometimes	Sometimes	Sometimes	Sometimes	Sometimes	Sometimes	Sometimes	Sometimes	Rarely	Sometimes	Often	Sometimes	Sometimes	Sometimes	Rarely	Sometimes	Sometimes	Sometimes	Rarely		Sometimes	Sometimes
Yes, I agree and consent to participate in this study	Sometimes	Often	Very Often	Very Often	Rarely	Very Often	Often	Rarely	Rarely	Rarely	Rarely	Very Often	Never	Rarely	Often	Very Often	Very Often	Very Often	Sometimes	Very Often	Rarely	Very Often	Rarely	Very Often	Rarely	Sometimes	Very Often	Rarely	Very Often	Very Often	No	No	No	No	No	Not at all	Rare, less than a day or two	Rare, less than a day or two	Rare, less than a day or two	Not at all	Rare, less than a day or two	Nearly every day over the last 2 weeks	Nearly every day over the last 2 weeks	Not at all	55-64	Asian		No, not of Hispanic, Latino, or Spanish origin	Male
Yes, I agree and consent to participate in this study	Sometimes	Often	Sometimes	Rarely	Sometimes	Sometimes	Often	Rarely	Rarely	Often	Very Often	Sometimes	Rarely	Never	Rarely	Sometimes	Rarely	Sometimes	Very Often	Rarely	Very Often	Sometimes	Never	Sometimes	Rarely	Very Often	Rarely	Sometimes	Very Often	Often	No	No	Yes	Yes	No	Not at all	Not at all	Not at all	Rare, less than a day or two	Not at all	Several days	More than 7 days	Several days	Several days	25-34	White		No, not of Hispanic, Latino, or Spanish origin	Male
Yes, I agree and consent to participate in this study	Sometimes	Often	Often	Often	Sometimes	Often	Sometimes	Sometimes	Sometimes	Sometimes	Often	Often	Sometimes	Sometimes	Sometimes	Often	Rarely	Sometimes	Often	Rarely	Sometimes	Often	Sometimes	Sometimes	Sometimes	Very Often	Sometimes	Never	Often	Sometimes
Yes, I agree and consent to participate in this study	Sometimes	Sometimes	Very Often	Often	Rarely	Sometimes	Sometimes	Rarely	Never	Never	Sometimes	Often	Never	Never	Often		Sometimes	Sometimes	Sometimes	Sometimes	Sometimes	Sometimes	Never	Sometimes	Never	Sometimes	Sometimes	Never	Often	Sometimes	No	No	No	No	No	Not at all	Not at all	Not at all	Not at all	Not at all	Not at all	Not at all	Not at all	Not at all	25-34			Yes, another Hispanic, Latino, or Spanish origin	Female
Yes, I agree and consent to participate in this study	Sometimes	Sometimes	Often	Sometimes	Sometimes	Sometimes	Rarely	Rarely	Never	Never	Often	Sometimes	Rarely	Rarely	Sometimes	Sometimes	Rarely	Sometimes	Often	Sometimes	Very Often	Sometimes	Sometimes	Often	Rarely	Often	Sometimes	Rarely	Very Often	Sometimes	Yes	Yes	No	Yes	No	Rare, less than a day or two	Several days	Rare, less than a day or two	Not at all	Several days	Several days	Not at all	Rare, less than a day or two	Not at all	18-24	Asian		No, not of Hispanic, Latino, or Spanish origin	Female
Yes, I agree and consent to participate in this study	Sometimes	Sometimes	Very Often	Very Often	Sometimes	Sometimes		Sometimes	Rarely	Sometimes	Sometimes	Very Often		Rarely	Rarely	Rarely	Often	Often	Rarely	Often	Rarely	Sometimes	Rarely	Often	Rarely	Sometimes	Rarely	Sometimes	Often	Often	Yes	Yes	Yes	No	No	More than 7 days	Rare, less than a day or two	Not at all	Not at all	Not at all	Several days	Several days	Several days	Rare, less than a day or two	35-44	Black or African American		No, not of Hispanic, Latino, or Spanish origin	Female
Yes, I agree and consent to participate in this study	Sometimes	Very Often	Often	Sometimes	Rarely	Rarely	Never	Often	Often	Often	Often	Sometimes	Sometimes	Sometimes	Often	Often	Often	Rarely	Often	Sometimes	Often	Sometimes	Sometimes	Very Often	Rarely	Often	Often	Rarely	Often	Sometimes	Yes	No	No	No	No	Not at all	Rare, less than a day or two	Not at all	Rare, less than a day or two	Not at all	Not at all	Rare, less than a day or two	Not at all	Not at all	25-34	Multiple ethnicity / Other (please specify)	Middleeastern	No, not of Hispanic, Latino, or Spanish origin
Yes, I agree and consent to participate in this study	Sometimes	Sometimes	Sometimes	Sometimes	Sometimes	Sometimes	Often	Sometimes	Sometimes	Sometimes	Sometimes	Sometimes	Sometimes	Sometimes	Sometimes	Sometimes	Sometimes	Sometimes	Often	Sometimes	Often	Sometimes	Sometimes	Sometimes	Sometimes	Sometimes	Sometimes	Sometimes	Sometimes	Sometimes	Yes	Yes	Yes	Yes	Yes	Several days	Several days	Several days	Several days	Several days
Yes, I agree and consent to participate in this study	Sometimes	Never	Very Often	Very Often	Sometimes	Often	Never	Never	Never	Never	Never	Often	Never	Never	Often	Often	Never	Sometimes	Never	Very Often	Never	Sometimes	Never	Very Often	Never	Sometimes	Rarely		Very Often	Often	No	Yes	No	No	Yes	Not at all	Not at all	Not at all	Not at all	Not at all	Rare, less than a day or two	Rare, less than a day or two	More than 7 days	Not at all	55-64			No, not of Hispanic, Latino, or Spanish origin	Female
Yes, I agree and consent to participate in this study	Sometimes	Very Often	Very Often	Very Often	Sometimes	Very Often	Never	Never	Never	Never	Never	Very Often	Never	Never	Very Often	Very Often	Very Often	Very Often	Very Often	Very Often	Often	Very Often	Often	Very Often	Never	Very Often		Never	Very Often	Very Often	No	No		No	No	Not at all	Not at all	Not at all	Not at all	Not at all	Not at all	Not at all	Nearly every day over the last 2 weeks	Not at all	45-54	Black or African American		No, not of Hispanic, Latino, or Spanish origin	Female
Yes, I agree and consent to participate in this study	Sometimes	Sometimes	Sometimes		Often	Sometimes	Often	Often	Very Often	Sometimes	Often	Rarely	Sometimes	Sometimes	Rarely	Sometimes	Rarely	Often	Rarely	Sometimes	Rarely	Sometimes	Often	Sometimes	Rarely	Rarely	Often	Rarely	Sometimes	Rarely	Yes	Yes	Yes	Yes	Yes	Several days	Several days	Several days	More than 7 days	Several days	Several days	Rare, less than a day or two	Several days	Several days	25-34	Asian		No, not of Hispanic, Latino, or Spanish origin	Male
Yes, I agree and consent to participate in this study	Very Often	Rarely	Very Often	Often	Rarely	Often	Never	Never	Rarely	Never	Never	Very Often	Rarely	Rarely	Very Often	Very Often	Often	Very Often	Rarely	Very Often	Rarely	Very Often	Never	Very Often	Never	Never	Very Often	Rarely	Very Often	Very Often	No	No	No	No	No	Not at all	Not at all	Rare, less than a day or two	Not at all	Not at all	Rare, less than a day or two	Not at all	Rare, less than a day or two	Not at all	55-64	Black or African American		No, not of Hispanic, Latino, or Spanish origin	Female
Yes, I agree and consent to participate in this study	Sometimes	Sometimes	Very Often	Very Often	Sometimes	Sometimes	Rarely	Sometimes	Very Often	Often	Sometimes	Often	Often	Sometimes	Often	Sometimes	Often	Sometimes	Sometimes	Often	Sometimes	Very Often	Never	Very Often	Rarely	Often	Very Often	Sometimes	Very Often	Very Often	Yes	Yes	Yes	Yes	Yes	Rare, less than a day or two	More than 7 days	More than 7 days	Several days	Not at all	Nearly every day over the last 2 weeks	Nearly every day over the last 2 weeks	Nearly every day over the last 2 weeks	Not at all	55-64	Black or African American		No, not of Hispanic, Latino, or Spanish origin	Female
Yes, I agree and consent to participate in this study	Very Often	Very Often	Very Often	Very Often	Sometimes	Very Often	Very Often	Often	Rarely	Never	Never	Very Often	Rarely	Rarely	Very Often	Very Often	Very Often	Very Often	Very Often	Very Often	Very Often	Never	Never	Very Often	Very Often	Sometimes	Very Often	Never	Very Often	Very Often	Yes	No	No	No	No	Rare, less than a day or two	Several days	Not at all	Not at all	Not at all	Not at all	Not at all	Several days	Several days	55-64	Multiple ethnicity / Other (please specify)	Dominicana	Choose not to disclose	Female
Yes, I agree and consent to participate in this study	Sometimes	Very Often	Very Often	Very Often	Sometimes	Often	Rarely	Sometimes	Very Often	Never	Sometimes	Often	Sometimes	Sometimes	Very Often	Often	Very Often	Very Often	Rarely	Often	Sometimes	Very Often	Never	Very Often	Never	Sometimes	Sometimes	Often	Very Often	Very Often	Yes	Yes	Yes	No	No	Not at all	Nearly every day over the last 2 weeks	More than 7 days	Rare, less than a day or two	More than 7 days	Nearly every day over the last 2 weeks	Nearly every day over the last 2 weeks	Nearly every day over the last 2 weeks	Nearly every day over the last 2 weeks	55-64	Multiple ethnicity / Other (please specify)	Hispanic	Yes, Puerto Rican	Female
Yes, I agree and consent to participate in this study	Very Often	Very Often	Very Often	Very Often	Often	Very Often	Very Often	Never	Often	Never	Never	Very Often	Never	Sometimes	Sometimes	Very Often	Very Often	Very Often	Sometimes	Very Often	Sometimes	Often	Sometimes	Very Often	Sometimes	Rarely	Very Often	Rarely	Very Often	Very Often	No	Yes	Yes	No	No	Nearly every day over the last 2 weeks	Several days	Several days	Not at all	Nearly every day over the last 2 weeks	Nearly every day over the last 2 weeks	Rare, less than a day or two	Nearly every day over the last 2 weeks	Several days	45-54	White		Yes, Puerto Rican	Female
Yes, I agree and consent to participate in this study	Sometimes	Never	Very Often	Sometimes	Never	Often	Rarely	Rarely	Rarely	Sometimes	Never	Very Often	Never	Never	Often	Sometimes	Often	Often	Sometimes	Very Often	Sometimes	Often	Rarely	Very Often	Never	Sometimes	Often	Rarely	Often	Very Often	No	No	No	Yes	No	Not at all	Not at all	Not at all	Not at all	Not at all	Several days	Rare, less than a day or two	Not at all	Not at all	35-44	Asian		No, not of Hispanic, Latino, or Spanish origin	Female
Yes, I agree and consent to participate in this study	Very Often	Very Often	Very Often	Very Often	Sometimes	Very Often	Never	Rarely	Rarely	Never	Never	Very Often	Sometimes	Rarely	Very Often	Very Often	Very Often	Very Often	Never	Very Often	Rarely	Very Often	Never	Very Often	Rarely	Sometimes	Very Often	Sometimes	Very Often	Very Often	No	No	No	Yes	No	Not at all	Not at all	Not at all	Not at all	Not at all	Rare, less than a day or two	Not at all	Rare, less than a day or two	Not at all	35-44	Black or African American		No, not of Hispanic, Latino, or Spanish origin	Female
Yes, I agree and consent to participate in this study	Sometimes	Sometimes	Very Often	Sometimes	Sometimes	Rarely	Rarely	Often	Sometimes	Sometimes	Often	Sometimes	Sometimes	Sometimes	Rarely	Rarely	Rarely	Sometimes	Sometimes	Sometimes	Sometimes	Sometimes	Often	Rarely	Rarely	Sometimes	Rarely	Rarely	Often	Sometimes	Yes	No	No	Yes	Yes	Not at all	Several days	Not at all	Not at all	Not at all	Several days	Not at all	Several days	Several days	25-34	Other Pacific Islander		Yes, another Hispanic, Latino, or Spanish origin	Female
Yes, I agree and consent to participate in this study	Sometimes	Very Often	Very Often	Very Often	Sometimes	Sometimes	Sometimes	Sometimes	Sometimes	Never	Never	Very Often	Sometimes	Never	Sometimes	Sometimes	Often	Sometimes	Sometimes	Very Often	Often	Very Often	Often	Often	Rarely	Sometimes	Sometimes	Rarely	Very Often	Very Often	No	Yes	Yes	Yes	No	Not at all	Several days	Not at all	Not at all	Not at all	Several days	Rare, less than a day or two	Not at all	Not at all	35-44	Black or African American		Yes, another Hispanic, Latino, or Spanish origin	Female
Yes, I agree and consent to participate in this study	Sometimes	Sometimes	Very Often	Sometimes	Rarely	Sometimes	Sometimes	Very Often	Very Often	Very Often	Very Often	Sometimes	Very Often	Very Often	Rarely	Sometimes	Sometimes	Sometimes	Very Often	Sometimes	Very Often	Sometimes	Sometimes	Sometimes	Sometimes	Often	Rarely	Sometimes	Often	Rarely	Yes	Yes	Yes	Yes	Yes	Several days	Nearly every day over the last 2 weeks	Nearly every day over the last 2 weeks	Nearly every day over the last 2 weeks	Several days	Nearly every day over the last 2 weeks	Nearly every day over the last 2 weeks	Nearly every day over the last 2 weeks	Nearly every day over the last 2 weeks	45-54	White		Choose not to disclose	Prefer not to answer
Yes, I agree and consent to participate in this study	Sometimes	Sometimes	Very Often	Often	Sometimes	Often	Rarely	Never	Rarely	Rarely	Sometimes	Very Often	Never	Rarely	Very Often	Often	Often	Often	Sometimes	Often	Sometimes	Often	Rarely	Often	Rarely	Sometimes	Often	Rarely	Very Often	Very Often	No	No	Yes	No	No	Rare, less than a day or two	Rare, less than a day or two	Not at all	Not at all	Rare, less than a day or two	Not at all	Rare, less than a day or two	Rare, less than a day or two	Not at all	55-64	Black or African American		No, not of Hispanic, Latino, or Spanish origin	Female
Yes, I agree and consent to participate in this study	Sometimes	Sometimes	Very Often	Sometimes	Sometimes	Very Often	Sometimes	Sometimes	Sometimes	Rarely	Sometimes	Very Often	Sometimes	Sometimes	Sometimes	Never	Never	Sometimes	Sometimes	Very Often	Sometimes	Sometimes	Sometimes	Very Often	Sometimes	Often	Sometimes	Sometimes	Sometimes	Sometimes	Yes	Yes	No	Yes	Yes	Several days	Several days	Rare, less than a day or two	Rare, less than a day or two	Several days	Several days	Several days	Several days	Several days	35-44	Multiple ethnicity / Other (please specify)	Black & Asian	No, not of Hispanic, Latino, or Spanish origin	Female
Yes, I agree and consent to participate in this study	Sometimes	Very Often	Very Often	Often	Often	Often	Rarely	Rarely	Sometimes	Rarely	Never		Never	Rarely	Often	Often	Often	Sometimes	Often	Often	Sometimes	Sometimes	Rarely	Sometimes	Sometimes	Often	Sometimes	Never	Very Often	Sometimes	Yes	Yes	Yes	No	No	Several days	Several days	Several days	Rare, less than a day or two	Several days	Several days	Several days	Nearly every day over the last 2 weeks	Rare, less than a day or two	45-54	Black or African American		No, not of Hispanic, Latino, or Spanish origin	Female
Yes, I agree and consent to participate in this study	Sometimes	Sometimes	Sometimes	Sometimes	Sometimes	Sometimes	Rarely	Rarely	Rarely	Rarely	Sometimes	Sometimes	Sometimes	Rarely	Sometimes	Often	Often	Sometimes	Often	Often	Very Often	Often	Rarely	Often	Rarely	Sometimes	Often	Rarely	Very Often	Often	No	Yes	Yes	Yes	No	Not at all	Rare, less than a day or two	More than 7 days	More than 7 days	Rare, less than a day or two	Not at all	Not at all	Rare, less than a day or two	Not at all	45-54	Black or African American		No, not of Hispanic, Latino, or Spanish origin	Female
Yes, I agree and consent to participate in this study	Sometimes	Sometimes	Very Often	Often	Often	Often	Sometimes	Sometimes	Sometimes	Sometimes	Sometimes	Often	Sometimes	Sometimes	Often	Often	Sometimes	Sometimes	Rarely	Often	Rarely	Sometimes	Rarely	Often	Sometimes	Rarely	Rarely	Sometimes	Often	Often	Yes	No	Yes	Yes	No	Rare, less than a day or two	Rare, less than a day or two	Not at all	Not at all	Not at all	Several days	Several days	Several days	Several days	55-64	Multiple ethnicity / Other (please specify)	Hispanic	Yes, Puerto Rican	Male
Yes, I agree and consent to participate in this study	Sometimes	Sometimes	Often	Sometimes	Very Often	Sometimes	Rarely	Sometimes	Often	Never	Sometimes	Very Often	Sometimes	Sometimes	Rarely	Very Often	Very Often	Very Often	Sometimes	Often	Sometimes	Very Often	Rarely	Very Often	Rarely	Often	Sometimes	Rarely	Very Often	Very Often	No	No	Yes	Yes	No	Not at all	Several days	Rare, less than a day or two	Not at all	Not at all	Not at all	Rare, less than a day or two	Not at all	Not at all	35-44	Other Pacific Islander		Yes, Puerto Rican	Female
Yes, I agree and consent to participate in this study	Sometimes	Often	Very Often	Often	Sometimes	Very Often	Sometimes	Rarely	Rarely	Never	Sometimes	Sometimes	Sometimes	Rarely	Often	Often	Sometimes	Sometimes	Sometimes	Often	Sometimes	Often	Never	Often	Sometimes	Often	Rarely	Rarely	Very Often	Sometimes	No	No	No	No	No	Not at all	Rare, less than a day or two	Rare, less than a day or two	Rare, less than a day or two	Rare, less than a day or two	Rare, less than a day or two	Rare, less than a day or two	Not at all	Not at all	45-54			Yes, Puerto Rican	Female
Yes, I agree and consent to participate in this study	Sometimes	Sometimes	Often	Often	Sometimes	Sometimes	Rarely	Sometimes	Rarely	Often	Sometimes	Often	Sometimes	Rarely	Often	Often	Sometimes	Often	Often	Often	Often	Often	Rarely	Often	Rarely	Sometimes	Often	Rarely	Often	Sometimes	No	Yes	No	No	No	Not at all	Several days	Several days	Rare, less than a day or two	Rare, less than a day or two	Several days	Several days	Several days	Rare, less than a day or two	35-44	Black or African American		Yes, another Hispanic, Latino, or Spanish origin	Male
Yes, I agree and consent to participate in this study	Sometimes	Very Often	Often	Rarely	Sometimes	Rarely	Rarely	Sometimes	Often	Sometimes	Very Often	Sometimes	Sometimes	Sometimes	Rarely	Sometimes	Sometimes	Rarely	Often	Sometimes	Very Often	Sometimes	Sometimes	Sometimes	Sometimes	Very Often	Rarely	Rarely	Often	Rarely	Yes	Yes	Yes	Yes	Yes	Not at all	Rare, less than a day or two	Not at all	Rare, less than a day or two	Rare, less than a day or two	Rare, less than a day or two	Rare, less than a day or two	Not at all	Rare, less than a day or two	25-34	Black or African American		Yes, another Hispanic, Latino, or Spanish origin	Female
Yes, I agree and consent to participate in this study	Sometimes	Sometimes	Very Often	Sometimes	Rarely	Often	Often	Rarely	Sometimes	Never	Sometimes	Very Often	Rarely	Never	Often	Often	Sometimes	Sometimes	Sometimes	Sometimes	Sometimes	Sometimes	Rarely	Often	Never	Sometimes	Sometimes	Never	Very Often	Often	No	No	No	Yes	No	Not at all	Rare, less than a day or two	Not at all	Rare, less than a day or two	Not at all	Rare, less than a day or two	Rare, less than a day or two	Rare, less than a day or two	Not at all	55-64	White		No, not of Hispanic, Latino, or Spanish origin	Female
Yes, I agree and consent to participate in this study	Sometimes	Very Often	Very Often	Very Often	Very Often	Often	Often	Never	Sometimes	Never	Often	Very Often	Sometimes	Sometimes	Very Often	Very Often	Often	Often	Never	Often	Rarely	Often	Rarely	Very Often	Often	Rarely	Often		Often	Often	No	No	Yes	No	No	Several days	Rare, less than a day or two	Not at all	Rare, less than a day or two	Rare, less than a day or two	Rare, less than a day or two	Rare, less than a day or two	Not at all	Not at all	45-54			Yes, another Hispanic, Latino, or Spanish origin	Female
Yes, I agree and consent to participate in this study	Sometimes	Sometimes	Often	Rarely	Rarely	Rarely	Never	Never	Sometimes	Sometimes	Rarely	Often	Sometimes	Rarely	Sometimes		Rarely	Rarely	Sometimes	Often	Sometimes	Sometimes	Sometimes	Often	Sometimes	Sometimes	Sometimes	Never	Often	Sometimes	No	No	No	Yes	No	Not at all	Not at all	Not at all	Not at all	Not at all	Not at all	More than 7 days	Rare, less than a day or two	Not at all	35-44	Black or African American		No, not of Hispanic, Latino, or Spanish origin	Male
Yes, I agree and consent to participate in this study	Sometimes	Sometimes	Often	Sometimes	Sometimes	Often	Rarely	Often	Often	Sometimes	Sometimes	Often	Often	Sometimes	Sometimes	Sometimes	Sometimes	Often	Sometimes	Often	Rarely	Often	Sometimes	Often	Rarely	Sometimes	Sometimes	Rarely	Very Often	Often	Yes	Yes	Yes	No	No	Not at all	Rare, less than a day or two	Rare, less than a day or two	Not at all	Not at all	Rare, less than a day or two	Several days	Rare, less than a day or two	Several days	25-34	White		Yes, another Hispanic, Latino, or Spanish origin	Female
Yes, I agree and consent to participate in this study	Sometimes	Often	Often	Sometimes	Sometimes	Often	Often	Sometimes	Sometimes	Sometimes	Sometimes	Often	Sometimes	Sometimes	Often	Often	Often	Very Often	Rarely	Very Often	Sometimes	Often	Sometimes	Often	Rarely	Sometimes	Very Often	Sometimes	Very Often	Often	Yes	Yes	Yes	Yes	No	Several days	Several days	Several days	Rare, less than a day or two	Several days	Several days	Rare, less than a day or two	Several days	Rare, less than a day or two	25-34	Black or African American		No, not of Hispanic, Latino, or Spanish origin	Female
Yes, I agree and consent to participate in this study	Sometimes	Very Often	Often	Often	Rarely	Often	Sometimes	Rarely	Never	Never	Sometimes	Very Often	Rarely	Rarely	Often	Often	Very Often	Often	Sometimes	Sometimes	Sometimes	Often	Never	Often	Never	Sometimes	Often	Sometimes	Very Often	Often	No	No	No	No	No	Not at all	Not at all	Not at all	Not at all	Not at all	Not at all	Not at all	Not at all	Not at all	45-54	Black or African American		No, not of Hispanic, Latino, or Spanish origin	Female
Yes, I agree and consent to participate in this study	Sometimes		Very Often	Very Often	Rarely	Never		Never	Never	Never	Never	Very Often	Never		Sometimes	Very Often	Sometimes	Very Often	Never	Very Often	Never	Sometimes	Rarely	Very Often	Never	Never	Never	Never	Often	Rarely	No	No	Yes	Yes	No	Rare, less than a day or two	Not at all	Not at all	Rare, less than a day or two	Not at all	Several days	Rare, less than a day or two	Several days	Not at all	55-64	Asian		No, not of Hispanic, Latino, or Spanish origin	Male
Yes, I agree and consent to participate in this study	Sometimes	Often	Very Often	Sometimes	Rarely	Very Often	Never	Rarely	Rarely	Sometimes	Sometimes	Very Often	Sometimes	Rarely	Sometimes	Often	Sometimes	Sometimes	Often	Very Often	Very Often	Very Often	Never	Very Often	Never	Sometimes	Sometimes	Rarely	Very Often	Very Often	Yes	Yes	Yes	Yes	Yes	Rare, less than a day or two	Nearly every day over the last 2 weeks	Not at all	Not at all	Rare, less than a day or two	Several days	Several days	Nearly every day over the last 2 weeks	Not at all	35-44	White		Yes, Puerto Rican	Female
Yes, I agree and consent to participate in this study	Sometimes	Never	Sometimes	Sometimes	Sometimes	Sometimes	Sometimes	Rarely	Rarely	Sometimes	Sometimes	Often	Sometimes	Rarely	Sometimes	Rarely	Sometimes	Often	Sometimes	Rarely	Rarely	Often	Rarely	Sometimes	Rarely	Rarely	Sometimes	Never	Sometimes	Sometimes	No	Yes	Yes	No	No	Rare, less than a day or two	Rare, less than a day or two	Rare, less than a day or two	Not at all	Rare, less than a day or two	Several days	Several days	Nearly every day over the last 2 weeks	Not at all	35-44	White		No, not of Hispanic, Latino, or Spanish origin	Male
Yes, I agree and consent to participate in this study	Sometimes	Often	Often		Often	Often	Sometimes	Rarely	Rarely	Sometimes	Sometimes	Often	Rarely		Often		Often		Often		Often		Rarely		Sometimes		Often	Sometimes	Often	Often	No	No	Yes	Yes	No	Not at all	Several days	Not at all	Not at all	Not at all	Several days	Several days	Several days	Not at all	35-44	Black or African American		No, not of Hispanic, Latino, or Spanish origin	Female
Yes, I agree and consent to participate in this study	Often	Often	Very Often	Often	Rarely	Often	Never	Never	Rarely	Never	Never	Very Often	Never	Never	Often	Very Often	Very Often	Very Often	Sometimes	Often	Sometimes	Often	Never	Very Often	Never	Never	Often	Never	Very Often	Very Often	No	No	No	No	No	Not at all	Not at all	Not at all	Not at all	Not at all	Not at all	Rare, less than a day or two	Not at all	Not at all	45-54	Black or African American		No, not of Hispanic, Latino, or Spanish origin	Male
Yes, I agree and consent to participate in this study	Sometimes	Sometimes	Very Often	Often	Sometimes	Sometimes	Rarely	Rarely	Never	Never	Never	Very Often	Never	Never	Very Often	Often	Sometimes	Often	Rarely	Often	Rarely	Often	Rarely	Often	Never	Rarely	Often	Never	Very Often	Often	No	No	No	Yes	No	Not at all	Not at all	Not at all	Not at all	Not at all	Not at all	Not at all	Rare, less than a day or two	Not at all	35-44	Multiple ethnicity / Other (please specify)	Hispanic	Yes, another Hispanic, Latino, or Spanish origin	Male
Yes, I agree and consent to participate in this study	Sometimes	Often	Often	Sometimes	Very Often	Sometimes	Very Often	Very Often	Very Often	Very Often	Very Often	Often	Sometimes	Often	Sometimes	Rarely	Often	Sometimes	Very Often	Sometimes	Very Often	Sometimes	Sometimes	Often	Often	Very Often	Sometimes	Sometimes	Very Often	Often	Yes	Yes	Yes	Yes	No	Rare, less than a day or two	Several days	Not at all	Rare, less than a day or two	Several days	Rare, less than a day or two	Rare, less than a day or two	More than 7 days	Rare, less than a day or two	35-44	Black or African American		Yes, Puerto Rican	Female
Yes, I agree and consent to participate in this study	Sometimes	Very Often	Very Often	Often	Sometimes	Often	Sometimes	Sometimes	Sometimes	Often	Sometimes	Very Often	Sometimes	Sometimes	Sometimes	Sometimes	Sometimes	Often	Very Often	Often	Very Often	Very Often	Sometimes	Often	Never	Sometimes	Sometimes	Never	Very Often	Very Often	Yes	Yes	No	No	No	Several days	Several days	Several days	Not at all	Rare, less than a day or two	Several days	Several days	Several days	Not at all	25-34	White		Yes, Puerto Rican	Female
Yes, I agree and consent to participate in this study	Sometimes	Rarely	Often	Rarely	Rarely	Sometimes	Rarely	Sometimes	Sometimes	Sometimes	Often	Sometimes	Sometimes	Never	Rarely	Often	Rarely	Sometimes	Sometimes	Sometimes	Sometimes	Sometimes	Rarely	Sometimes	Never	Sometimes	Rarely	Never	Often	Sometimes	Yes	Yes	Yes	Yes	No	Rare, less than a day or two	Rare, less than a day or two	Rare, less than a day or two	Not at all	Rare, less than a day or two	Not at all	Not at all	Not at all	Not at all	55-64	White		No, not of Hispanic, Latino, or Spanish origin	Female
Yes, I agree and consent to participate in this study	Often	Very Often	Often	Very Often	Never		Never	Never	Never	Never	Never	Very Often	Never	Never	Never	Sometimes	Often	Often	Rarely	Often	Rarely	Often	Rarely		Rarely	Rarely	Often	Often	Very Often	Often	No	No	No	No	No	Not at all	Not at all	Not at all	Not at all	Not at all	Not at all	Not at all	Not at all	Not at all	45-54	Other Pacific Islander		Yes, Puerto Rican	Female
Yes, I agree and consent to participate in this study	Sometimes	Very Often	Often	Sometimes	Rarely	Sometimes	Often	Rarely	Rarely	Rarely	Often	Sometimes	Rarely	Sometimes	Often	Sometimes	Sometimes	Sometimes	Very Often	Sometimes	Often	Often	Sometimes	Sometimes	Rarely	Very Often	Sometimes	Rarely	Sometimes	Sometimes	No	Yes	No	Yes	Yes	Not at all	Not at all	Not at all	Not at all	Not at all	Not at all	Rare, less than a day or two	Rare, less than a day or two	Not at all	25-34	Multiple ethnicity / Other (please specify)	Middle Eastern	No, not of Hispanic, Latino, or Spanish origin	Female
Yes, I agree and consent to participate in this study	Sometimes	Often	Very Often	Very Often	Very Often	Often	Sometimes	Very Often	Very Often	Sometimes	Very Often	Very Often	Sometimes	Often	Very Often	Very Often	Very Often	Very Often	Rarely	Very Often	Sometimes	Very Often	Very Often	Very Often	Very Often	Never	Very Often	Never	Very Often	Very Often	No	Yes	Yes	No	No	Not at all	Several days	Not at all	Not at all	Several days	Nearly every day over the last 2 weeks	Nearly every day over the last 2 weeks	Nearly every day over the last 2 weeks	Nearly every day over the last 2 weeks	25-34	Black or African American		No, not of Hispanic, Latino, or Spanish origin	Female
Yes, I agree and consent to participate in this study	Sometimes	Very Often	Very Often	Very Often	Rarely	Very Often	Sometimes	Sometimes	Very Often	Often	Sometimes	Often	Often	Sometimes	Often	Sometimes	Often	Often	Sometimes	Often	Sometimes	Very Often	Sometimes	Very Often	Very Often	Very Often	Very Often	Never	Very Often	Very Often	Yes	Yes	Yes	Yes	No	Rare, less than a day or two	Several days	Not at all	Not at all	Not at all	Not at all	Nearly every day over the last 2 weeks	More than 7 days	Not at all	45-54	Black or African American		No, not of Hispanic, Latino, or Spanish origin	Female
Yes, I agree and consent to participate in this study	Sometimes	Often	Often	Often	Rarely	Sometimes	Sometimes	Sometimes	Sometimes	Never	Often	Very Often	Sometimes	Sometimes	Very Often	Sometimes	Rarely	Sometimes	Very Often	Often	Often	Often	Never	Very Often	Sometimes	Sometimes	Sometimes	Sometimes	Often	Very Often	No	Yes	Yes	Yes	Yes	Rare, less than a day or two	Several days	Not at all	Rare, less than a day or two	Rare, less than a day or two	Rare, less than a day or two	Not at all	Rare, less than a day or two	Not at all	55-64	Multiple ethnicity / Other (please specify)	White Hispanic	Yes, Puerto Rican	Male
Yes, I agree and consent to participate in this study	Sometimes	Never	Sometimes	Rarely	Never	Sometimes	Never	Never	Sometimes	Sometimes	Never	Rarely	Never	Never	Sometimes	Often	Sometimes	Sometimes	Very Often	Rarely	Often	Rarely	Never	Often	Never	Very Often	Sometimes	Often	Rarely	Sometimes	No	No	No	Yes	No	Not at all	Not at all	Not at all	Not at all	Not at all	Not at all	Not at all	More than 7 days	Not at all	35-44	Asian		No, not of Hispanic, Latino, or Spanish origin	Male
Yes, I agree and consent to participate in this study	Never	Often	Very Often	Sometimes		Often	Sometimes	Sometimes	Often	Often	Sometimes	Very Often		Often	Very Often		Often	Sometimes	Very Often	Never	Very Often	Sometimes	Sometimes	Often		Sometimes	Very Often	Sometimes	Very Often	Very Often	No	Yes	Yes	Yes	No	Rare, less than a day or two	Not at all	Nearly every day over the last 2 weeks	Nearly every day over the last 2 weeks	Not at all	Several days	Several days	Nearly every day over the last 2 weeks	Not at all	55-64	Black or African American			Female
Yes, I agree and consent to participate in this study	Sometimes	Very Often	Sometimes	Rarely	Often	Sometimes	Very Often	Sometimes	Very Often	Very Often	Very Often	Sometimes	Often	Often	Sometimes	Sometimes	Rarely	Rarely	Very Often	Rarely	Very Often	Rarely	Sometimes	Sometimes	Sometimes	Very Often	Rarely	Rarely	Sometimes	Sometimes	Yes	Yes	Yes	Yes	Yes	Not at all	Not at all	Not at all	Not at all	Not at all	Not at all	Not at all	Not at all	Not at all	25-34	White		No, not of Hispanic, Latino, or Spanish origin	Female
Yes, I agree and consent to participate in this study	Sometimes	Never	Often	Sometimes	Rarely	Sometimes	Rarely	Rarely	Never	Sometimes	Rarely	Sometimes	Rarely	Never	Sometimes	Often	Never	Rarely	Rarely	Rarely	Sometimes	Sometimes	Never	Rarely	Never	Sometimes	Rarely	Never	Sometimes	Rarely	No	No	No	No	No	Not at all	Not at all	Not at all	Not at all	Not at all	Rare, less than a day or two	Several days	Not at all	Not at all	25-34	White		No, not of Hispanic, Latino, or Spanish origin	Male
Yes, I agree and consent to participate in this study	Sometimes	Rarely	Very Often	Very Often	Sometimes	Often	Rarely	Never	Rarely	Never	Rarely	Often	Rarely	Rarely	Often	Often	Often	Often	Sometimes	Often	Never	Often	Rarely	Often	Rarely	Sometimes	Often	Rarely	Often	Very Often	No	No	Yes	Yes	No	Rare, less than a day or two	Rare, less than a day or two	Not at all	Not at all	Rare, less than a day or two	Not at all	Not at all	Rare, less than a day or two	Not at all	45-54	White		No, not of Hispanic, Latino, or Spanish origin	Female
Yes, I agree and consent to participate in this study	Very Often	Very Often	Very Often	Very Often	Very Often	Very Often	Never	Never	Never	Never	Never	Very Often	Never	Never	Very Often	Very Often	Very Often	Very Often	Never	Very Often	Never	Very Often	Never	Very Often	Never	Never	Very Often	Sometimes	Very Often	Very Often	No	No	Yes	No	No	Not at all	Not at all	Not at all	Not at all	Not at all	Not at all	Not at all	Not at all	Not at all	55-64	Multiple ethnicity / Other (please specify)	HISPANIC	Yes, another Hispanic, Latino, or Spanish origin	Female
Yes, I agree and consent to participate in this study	Sometimes	Sometimes	Often	Often	Never	Sometimes	Never	Never	Rarely	Sometimes	Sometimes	Often	Rarely	Never	Often	Very Often	Often	Often	Sometimes	Sometimes	Sometimes	Often	Never	Very Often	Never	Very Often	Often	Never	Very Often	Very Often	No	No	No	No	No	Not at all	Not at all	Not at all	Not at all	Not at all	Not at all	Not at all	More than 7 days	Not at all	45-54	Black or African American		No, not of Hispanic, Latino, or Spanish origin	Female
Yes, I agree and consent to participate in this study	Sometimes	Never	Often	Often	Sometimes	Rarely	Rarely	Sometimes	Rarely	Sometimes	Rarely	Often	Rarely	Rarely	Sometimes	Often	Often	Often	Sometimes	Often	Sometimes	Often	Rarely	Often	Rarely	Sometimes	Sometimes	Sometimes	Sometimes	Often	Yes	No	No	No	No	Several days	Several days	Not at all	Rare, less than a day or two	Not at all	Rare, less than a day or two	Rare, less than a day or two	Rare, less than a day or two	Rare, less than a day or two	25-34	White		No, not of Hispanic, Latino, or Spanish origin	Female
Yes, I agree and consent to participate in this study	Sometimes	Often	Often	Often	Never	Sometimes	Often	Never	Never	Rarely	Rarely	Often	Never	Never	Very Often	Often	Often	Rarely	Rarely	Often	Sometimes	Sometimes	Never	Often	Never	Sometimes	Often	Never	Often	Sometimes	No	No	No	No	No	Not at all	Not at all	Not at all	Not at all	Not at all	Not at all	Not at all	Not at all	Not at all	25-34	Asian		No, not of Hispanic, Latino, or Spanish origin	Male
Yes, I agree and consent to participate in this study	Sometimes	Sometimes	Often	Sometimes	Rarely	Rarely	Sometimes	Never	Rarely	Sometimes	Sometimes	Sometimes	Never	Never	Often	Often	Often	Often	Sometimes	Often	Sometimes	Sometimes	Never	Often	Never	Rarely	Often	Sometimes	Often	Often	No	No	No	Yes	No	Not at all	Not at all	Not at all	Not at all	Not at all	Rare, less than a day or two	Several days	Not at all	Not at all	25-34	Asian		No, not of Hispanic, Latino, or Spanish origin	Female
Yes, I agree and consent to participate in this study	Sometimes	Often	Often	Often	Rarely	Sometimes	Often	Never	Sometimes	Sometimes	Sometimes	Often	Rarely	Rarely	Often	Often	Sometimes	Sometimes	Sometimes	Sometimes	Sometimes	Sometimes	Never	Often	Never	Often	Often	Never	Often	Sometimes	Yes	Yes	No	Yes	No	Rare, less than a day or two	Several days	Several days	Rare, less than a day or two	Several days	Nearly every day over the last 2 weeks	Nearly every day over the last 2 weeks	Nearly every day over the last 2 weeks	Nearly every day over the last 2 weeks	35-44	White		Yes, Puerto Rican	Female
Yes, I agree and consent to participate in this study	Sometimes	Often	Often	Sometimes	Rarely	Often	Sometimes	Never	Sometimes	Very Often	Rarely	Often	Rarely	Never	Often	Often	Sometimes	Sometimes	Very Often	Often	Often	Sometimes	Rarely	Often	Rarely	Very Often	Sometimes	Very Often	Often	Sometimes	No	No	No	Yes	No	Not at all	Nearly every day over the last 2 weeks	Not at all	Not at all	Not at all	Rare, less than a day or two	Not at all	Rare, less than a day or two	Several days	35-44	Black or African American		Yes, Puerto Rican	Female
Yes, I agree and consent to participate in this study	Sometimes	Often	Very Often	Sometimes	Very Often	Often	Sometimes	Often	Often	Very Often	Very Often	Often	Very Often	Very Often	Very Often	Very Often	Sometimes	Sometimes	Very Often	Sometimes	Sometimes	Sometimes	Sometimes	Sometimes	Rarely	Very Often	Sometimes	Very Often	Sometimes	Sometimes	Yes	Yes	Yes	Yes	No	Rare, less than a day or two	Nearly every day over the last 2 weeks	Not at all	Not at all	Rare, less than a day or two	Several days	Several days	Rare, less than a day or two	Rare, less than a day or two	35-44	Black or African American			Female
Yes, I agree and consent to participate in this study	Sometimes	Often	Very Often	Very Often	Sometimes	Very Often	Sometimes	Very Often	Very Often	Very Often	Often	Sometimes	Very Often	Very Often	Sometimes	Sometimes	Sometimes	Rarely	Sometimes	Often	Sometimes	Often	Often	Very Often	Very Often	Very Often	Often	Rarely	Often	Sometimes	Yes	Yes	Yes	Yes	Yes	Nearly every day over the last 2 weeks	Nearly every day over the last 2 weeks	More than 7 days	Nearly every day over the last 2 weeks	More than 7 days	Several days	More than 7 days	More than 7 days	More than 7 days	55-64	Multiple ethnicity / Other (please specify)	hispanic	Yes, another Hispanic, Latino, or Spanish origin	Female
Yes, I agree and consent to participate in this study	Sometimes	Sometimes	Often	Often	Very Often	Often	Rarely	Sometimes	Sometimes	Sometimes	Sometimes	Very Often	Sometimes	Sometimes	Often	Often	Often	Often	Sometimes	Often	Rarely	Often	Rarely	Often	Never	Never	Often	Rarely	Often	Often	No	Yes	Yes	No	No	Rare, less than a day or two	Several days	Rare, less than a day or two	Rare, less than a day or two	More than 7 days	Several days	Rare, less than a day or two	Nearly every day over the last 2 weeks	Not at all	35-44	Black or African American		Yes, Puerto Rican	Female
Yes, I agree and consent to participate in this study	Sometimes	Sometimes	Often	Sometimes	Rarely	Sometimes	Never	Rarely	Never	Never	Never	Often	Never	Never	Sometimes	Often	Sometimes	Sometimes	Never	Often	Sometimes	Sometimes	Never	Often	Never	Never	Sometimes	Never	Sometimes	Sometimes	No	No	Yes	No	No	Not at all	Several days	Rare, less than a day or two	Not at all	Not at all	Rare, less than a day or two	Rare, less than a day or two	Several days	Rare, less than a day or two	18-24	Multiple ethnicity / Other (please specify)	spanish & white	Yes, another Hispanic, Latino, or Spanish origin	Female
Yes, I agree and consent to participate in this study	Sometimes	Often	Often	Sometimes	Sometimes	Sometimes	Rarely	Sometimes	Often	Rarely	Often	Very Often	Often	Sometimes	Sometimes	Often	Often	Sometimes	Sometimes	Often	Sometimes	Rarely	Sometimes	Very Often	Sometimes	Sometimes	Often	Rarely	Very Often	Often	Yes	Yes	No	Yes	No	Rare, less than a day or two	Several days	Not at all	Not at all	Not at all	Nearly every day over the last 2 weeks	More than 7 days	Several days	Not at all	35-44	Black or African American		No, not of Hispanic, Latino, or Spanish origin	Female
Yes, I agree and consent to participate in this study	Sometimes	Sometimes	Sometimes	Sometimes		Rarely	Rarely	Rarely	Rarely	Rarely	Rarely	Often	Sometimes	Rarely	Often	Sometimes	Sometimes	Sometimes	Sometimes	Sometimes	Sometimes	Sometimes	Rarely	Sometimes	Never	Very Often	Sometimes	Rarely	Often	Sometimes	No	No	No	No	No	Not at all	Several days	Rare, less than a day or two	Not at all	Rare, less than a day or two	Rare, less than a day or two	Several days	Rare, less than a day or two	Several days	35-44	White		No, not of Hispanic, Latino, or Spanish origin	Female
Yes, I agree and consent to participate in this study	Sometimes	Often	Very Often	Sometimes	Rarely	Very Often	Rarely	Rarely	Sometimes	Sometimes	Often	Very Often	Rarely	Sometimes	Often	Often	Often	Often	Sometimes	Often	Very Often	Very Often	Rarely	Very Often	Rarely	Often	Sometimes	Rarely	Very Often	Very Often	No	No	No	No	No	Rare, less than a day or two	Rare, less than a day or two	Not at all	Not at all	Not at all	Not at all	Rare, less than a day or two	Rare, less than a day or two	Not at all	55-64	Asian		No, not of Hispanic, Latino, or Spanish origin	Female
Yes, I agree and consent to participate in this study	Sometimes	Often	Often	Often	Sometimes	Often	Often	Sometimes	Sometimes	Often	Often	Often	Very Often	Often	Often	Often	Rarely	Sometimes	Often	Sometimes	Sometimes	Often	Sometimes	Often	Sometimes	Often	Sometimes	Rarely	Often	Often	Yes	Yes	Yes	Yes	No	Not at all	Nearly every day over the last 2 weeks	Not at all	Not at all	Several days	Several days	Several days	Several days	Not at all	45-54	Black or African American		Yes, Puerto Rican	Female
Yes, I agree and consent to participate in this study	Sometimes	Rarely	Very Often	Very Often	Rarely	Often	Never	Sometimes	Never	Never	Rarely	Often	Never	Rarely	Often	Very Often	Very Often	Very Often	Rarely	Very Often	Never	Often	Never	Often	Rarely	Never	Sometimes	Never	Very Often	Often	No	No		No	No	Not at all	Not at all	Not at all	Not at all	Not at all	Not at all	Rare, less than a day or two	Not at all	Not at all	55-64	Multiple ethnicity / Other (please specify)	PUERTO RICAN	Yes, Puerto Rican
Yes, I agree and consent to participate in this study	Sometimes	Often	Very Often	Sometimes	Often	Sometimes	Sometimes	Rarely	Sometimes	Rarely	Often	Often	Sometimes	Sometimes	Often	Often	Rarely	Rarely	Often	Sometimes	Often	Rarely	Rarely	Sometimes	Often	Often	Rarely	Sometimes	Very Often	Sometimes	Yes	Yes	Yes	Yes	Yes	Not at all	Rare, less than a day or two	Several days	Rare, less than a day or two	Rare, less than a day or two	Not at all	Not at all	Rare, less than a day or two	Not at all	25-34			Yes, another Hispanic, Latino, or Spanish origin	Female
Yes, I agree and consent to participate in this study	Very Often	Very Often	Very Often	Very Often	Often	Never	Never	Never	Never	Never	Never	Often	Rarely	Rarely	Very Often	Very Often	Very Often	Very Often	Rarely	Very Often	Sometimes	Very Often	Often	Very Often	Rarely	Rarely	Often	Rarely	Very Often	Very Often	No	No	Yes	No	No	Rare, less than a day or two	Rare, less than a day or two	Rare, less than a day or two		Not at all	Several days	Rare, less than a day or two	Rare, less than a day or two	Rare, less than a day or two	65+	Multiple ethnicity / Other (please specify)	Spanish	Yes, another Hispanic, Latino, or Spanish origin	Female
Yes, I agree and consent to participate in this study	Sometimes	Often	Sometimes	Sometimes	Rarely	Sometimes	Sometimes	Rarely	Rarely	Sometimes	Sometimes	Sometimes	Sometimes	Sometimes	Often	Sometimes	Sometimes	Sometimes		Sometimes	Often	Sometimes	Rarely	Sometimes	Rarely	Very Often	Sometimes	Rarely	Often	Sometimes	No	No	No	No	No	Rare, less than a day or two	Rare, less than a day or two	Rare, less than a day or two	Not at all	Not at all	Not at all	Not at all	Not at all	Not at all	35-44	Asian		No, not of Hispanic, Latino, or Spanish origin	Female
Yes, I agree and consent to participate in this study	Sometimes	Very Often	Very Often	Very Often	Often	Often	Sometimes	Rarely	Sometimes	Rarely	Sometimes	Often	Sometimes	Rarely	Very Often	Often	Often	Often	Sometimes	Sometimes	Very Often	Often	Sometimes	Often	Sometimes	Often	Often	Rarely	Often	Often	No	Yes	Yes	No	No	Not at all	Not at all	Not at all	Not at all	Not at all	Rare, less than a day or two	Rare, less than a day or two	Rare, less than a day or two	Rare, less than a day or two	45-54	Other Pacific Islander		Yes, another Hispanic, Latino, or Spanish origin	Female
Yes, I agree and consent to participate in this study	Sometimes	Rarely	Very Often	Often	Rarely	Often	Rarely		Rarely	Rarely	Rarely	Often	Rarely	Rarely	Rarely	Often	Sometimes	Sometimes	Sometimes	Often	Sometimes	Often	Rarely	Sometimes	Rarely	Very Often	Sometimes	Sometimes	Often	Sometimes	No	No	No	No	No	More than 7 days	Several days	Several days	Rare, less than a day or two	Several days	Several days	Several days	Not at all	Not at all	25-34	Black or African American		Yes, another Hispanic, Latino, or Spanish origin	Female
Yes, I agree and consent to participate in this study	Sometimes	Often	Very Often	Rarely	Rarely	Sometimes	Never	Sometimes	Sometimes	Sometimes	Rarely	Sometimes	Rarely	Rarely	Often	Very Often	Often	Often	Sometimes	Very Often	Rarely	Very Often	Rarely	Very Often	Never	Sometimes	Often	Never	Very Often	Often		No	No	No	No	Rare, less than a day or two	Rare, less than a day or two	Not at all	Rare, less than a day or two	Rare, less than a day or two	Rare, less than a day or two	Rare, less than a day or two	Rare, less than a day or two	Not at all	25-34	Multiple ethnicity / Other (please specify)	West Indian	Don’t know	Female
Yes, I agree and consent to participate in this study	Sometimes	Often	Very Often	Sometimes	Sometimes	Never	Rarely	Never	Never	Very Often	Sometimes	Sometimes	Sometimes	Rarely	Often	Sometimes	Sometimes	Rarely	Sometimes	Sometimes	Often	Sometimes	Rarely	Rarely	Never	Sometimes	Rarely	Never	Often	Sometimes	No	No	No	No	No	Not at all	Not at all	Not at all	Not at all	Not at all	Not at all	Not at all	Not at all	Not at all	55-64	White		Yes, another Hispanic, Latino, or Spanish origin	Female
Yes, I agree and consent to participate in this study	Sometimes	Often	Often	Often	Never	Often	Never	Never	Often	Very Often	Often	Often	Often	Never	Often	Often	Often	Often	Often	Often	Often	Often	Never	Often	Never	Often	Rarely	Never	Very Often	Sometimes	Yes	Yes	No	Yes	Yes	Several days	Several days	Several days	Rare, less than a day or two	Not at all	Several days	More than 7 days	Nearly every day over the last 2 weeks	Several days	25-34	Black or African American		No, not of Hispanic, Latino, or Spanish origin	Female
	Very Often	Very Often	Very Often	Very Often	Never	Very Often	Never	Never	Never	Never	Never	Very Often	Never	Never	Very Often	Very Often	Very Often	Very Often	Never	Very Often	Never	Very Often	Never	Very Often	Never	Never	Very Often	Never	Very Often	Very Often	No	No	No	No	No	Not at all	Not at all	Not at all	Not at all	Not at all	Not at all	Not at all	Not at all	Not at all	45-54	Black or African American		Yes, another Hispanic, Latino, or Spanish origin	Female
Yes, I agree and consent to participate in this study	Very Often	Sometimes	Very Often	Very Often	Never	Sometimes	Never	Never	Never	Never	Never	Very Often	Never	Never	Never	Often	Very Often	Very Often	Very Often	Very Often	Never	Sometimes	Never	Very Often	Never	Never	Very Often	Never	Never	Very Often	No	Yes	Yes	No	No	Not at all	Not at all	Not at all	More than 7 days	More than 7 days	Not at all	Not at all	Not at all	Not at all	25-34	Multiple ethnicity / Other (please specify)	hipanic	Yes, another Hispanic, Latino, or Spanish origin	Female
Yes, I agree and consent to participate in this study	Very Often	Often	Often	Often	Sometimes	Often	Often	Rarely	Often	Often	Never	Very Often	Sometimes	Sometimes	Rarely	Very Often	Very Often	Very Often	Rarely	Very Often	Rarely	Sometimes	Sometimes	Often	Sometimes	Often	Very Often	Very Often	Very Often	Very Often	Yes	Yes	Yes	Yes	No	Rare, less than a day or two	Nearly every day over the last 2 weeks	Nearly every day over the last 2 weeks	Nearly every day over the last 2 weeks	Not at all	Nearly every day over the last 2 weeks	Nearly every day over the last 2 weeks	Nearly every day over the last 2 weeks	Nearly every day over the last 2 weeks	55-64	Multiple ethnicity / Other (please specify)	East indian	Don’t know	Female
Yes, I agree and consent to participate in this study	Sometimes	Often	Very Often	Often	Sometimes	Often	Sometimes	Rarely	Sometimes	Sometimes	Sometimes	Sometimes	Sometimes	Never	Very Often	Sometimes	Sometimes	Sometimes	Often	Sometimes	Very Often	Often	Rarely	Often	Rarely	Often	Sometimes	Never	Often	Sometimes	Yes	No	Yes	No	No	Not at all	Rare, less than a day or two	Not at all	Not at all	Not at all	Not at all	Several days	Several days	Rare, less than a day or two	25-34	White		No, not of Hispanic, Latino, or Spanish origin	Female
Yes, I agree and consent to participate in this study	Very Often	Sometimes	Very Often	Often	Sometimes	Often	Sometimes	Never	Sometimes	Rarely	Never	Very Often	Rarely	Never	Often	Very Often	Very Often	Very Often	Never	Very Often	Rarely	Often	Never	Very Often	Never	Never	Often	Rarely	Often	Very Often	Yes	Yes	Yes	No	No	Not at all	Rare, less than a day or two	Not at all	Not at all	Not at all	Not at all	Not at all	Rare, less than a day or two	Not at all	45-54	Multiple ethnicity / Other (please specify)	hispanic	Yes, another Hispanic, Latino, or Spanish origin	Female
Yes, I agree and consent to participate in this study	Sometimes	Very Often	Very Often	Very Often	Sometimes	Sometimes	Rarely	Never	Never	Never	Never	Very Often	Never	Never	Very Often	Often	Very Often	Very Often		Very Often	Sometimes	Very Often	Never	Very Often	Never	Rarely	Very Often	Never	Very Often	Very Often	No	No	No	No	No	Not at all	Not at all	Not at all	Not at all	Not at all	Rare, less than a day or two	Several days	Rare, less than a day or two	Not at all	45-54			Choose not to disclose	Female
Yes, I agree and consent to participate in this study	Sometimes	Rarely	Very Often	Often	Sometimes	Sometimes	Rarely	Sometimes	Sometimes	Sometimes	Sometimes	Sometimes	Sometimes	Sometimes	Sometimes	Sometimes	Very Often	Very Often	Sometimes	Often	Sometimes	Sometimes	Sometimes	Sometimes	Often	Often	Sometimes	Rarely	Very Often	Often	Yes	Yes	Yes	Yes	Yes	Rare, less than a day or two	Several days	Several days	Rare, less than a day or two	Several days	Several days	Several days	Several days	Several days	45-54	Multiple ethnicity / Other (please specify)	latina	Yes, another Hispanic, Latino, or Spanish origin	Female
Yes, I agree and consent to participate in this study	Sometimes	Sometimes	Very Often	Often	Often	Often	Very Often	Sometimes	Sometimes	Sometimes	Sometimes	Often	Sometimes	Sometimes	Often	Sometimes	Often	Sometimes	Often	Sometimes	Often	Often	Often	Often	Often	Very Often	Often	Never	Often	Rarely	No	Yes	Yes	Yes	Yes	Not at all	More than 7 days	Several days	Not at all	Not at all	Not at all	Nearly every day over the last 2 weeks	Nearly every day over the last 2 weeks	Not at all	45-54	White		No, not of Hispanic, Latino, or Spanish origin	Female
Yes, I agree and consent to participate in this study	Sometimes	Very Often	Very Often	Often	Sometimes	Often	Often	Rarely	Rarely	Sometimes	Rarely	Often	Sometimes	Rarely	Very Often	Often	Very Often	Often	Sometimes	Often	Sometimes	Very Often	Never	Very Often	Rarely	Often	Often	Rarely	Very Often	Often	No	No	Yes	Yes	No	Not at all	Not at all	Not at all	Rare, less than a day or two	Rare, less than a day or two	Rare, less than a day or two	More than 7 days	Nearly every day over the last 2 weeks	Not at all	35-44	White		No, not of Hispanic, Latino, or Spanish origin	Male
Yes, I agree and consent to participate in this study	Sometimes	Very Often	Very Often	Very Often	Sometimes	Sometimes	Often	Sometimes	Rarely	Sometimes	Often	Very Often	Never	Sometimes	Often	Often	Sometimes	Often	Very Often	Often	Often	Often	Never	Very Often	Never	Very Often	Sometimes	Never	Very Often	Very Often	Yes	No	No	No	No	Not at all	Rare, less than a day or two	Not at all	Not at all	Not at all	Not at all	Not at all	Several days	Not at all	25-34	White		No, not of Hispanic, Latino, or Spanish origin	Female
Yes, I agree and consent to participate in this study	Sometimes	Very Often	Very Often	Sometimes	Rarely	Sometimes	Rarely	Often	Often	Very Often	Very Often	Often	Often	Sometimes	Sometimes	Sometimes	Sometimes	Sometimes	Sometimes	Sometimes	Very Often	Sometimes	Sometimes	Often	Often	Very Often	Often	Sometimes	Very Often	Often	Yes	Yes	Yes	Yes	Yes	Not at all	More than 7 days	Not at all	Not at all	Nearly every day over the last 2 weeks	Not at all	Nearly every day over the last 2 weeks	Nearly every day over the last 2 weeks	Not at all	45-54	White		Yes, Mexican, Mexican American, Chicano	Male
Yes, I agree and consent to participate in this study	Sometimes	Very Often	Very Often	Very Often		Never	Sometimes	Often	Often	Sometimes	Never	Very Often	Sometimes	Sometimes	Sometimes	Often	Often	Very Often	Very Often	Very Often	Very Often	Very Often	Rarely	Very Often	Very Often	Rarely	Very Often	Never	Very Often	Very Often	Yes	Yes	Yes	Yes	Yes	Not at all	More than 7 days	Nearly every day over the last 2 weeks	Nearly every day over the last 2 weeks	Nearly every day over the last 2 weeks	Nearly every day over the last 2 weeks	Nearly every day over the last 2 weeks	Nearly every day over the last 2 weeks	Nearly every day over the last 2 weeks	25-34	Black or African American		Yes, another Hispanic, Latino, or Spanish origin	Female
Yes, I agree and consent to participate in this study	Sometimes	Sometimes	Very Often	Very Often	Rarely	Sometimes	Sometimes	Sometimes	Sometimes	Often	Often	Very Often	Very Often	Sometimes	Often	Often	Very Often	Very Often	Sometimes	Often	Sometimes	Sometimes	Rarely	Very Often	Rarely	Sometimes	Sometimes	Rarely	Very Often	Very Often	No	Yes	Yes	Yes	No	Nearly every day over the last 2 weeks	Nearly every day over the last 2 weeks	Rare, less than a day or two	Rare, less than a day or two	Not at all	Nearly every day over the last 2 weeks	Nearly every day over the last 2 weeks	Nearly every day over the last 2 weeks	Not at all	45-54	Black or African American		Yes, Puerto Rican	Female
Yes, I agree and consent to participate in this study	Sometimes	Often	Sometimes	Sometimes	Never	Rarely	Sometimes	Rarely	Never	Rarely	Rarely	Rarely	Never	Never	Sometimes	Rarely	Sometimes	Sometimes	Often	Rarely	Often	Rarely	Rarely	Often	Never	Very Often	Sometimes	Never	Often	Sometimes	No	No	No	No	No	Not at all	Not at all	Not at all	Not at all	Not at all	Not at all	Not at all	Not at all	Not at all	35-44	Black or African American		No, not of Hispanic, Latino, or Spanish origin	Male
Yes, I agree and consent to participate in this study	Sometimes	Often	Very Often	Often	Sometimes	Often	Sometimes	Rarely	Sometimes	Often	Often	Sometimes	Often	Often	Sometimes	Sometimes	Sometimes	Sometimes	Often	Sometimes	Sometimes	Often	Sometimes	Sometimes	Often	Sometimes	Sometimes	Rarely	Very Often	Sometimes	Yes	Yes	Yes	No	Yes	Not at all	Several days	Not at all	Not at all	Not at all	Several days	Several days	Several days	Rare, less than a day or two	45-54	Black or African American		Yes, Puerto Rican	Female
Yes, I agree and consent to participate in this study	Sometimes	Often	Sometimes	Sometimes	Sometimes	Sometimes	Rarely	Rarely	Sometimes	Often	Often	Sometimes	Sometimes	Never	Often	Often	Rarely	Rarely	Very Often	Sometimes	Sometimes	Sometimes	Never	Sometimes	Never	Often	Sometimes	Never	Very Often	Sometimes	No	No	Yes	Yes	No	Not at all	Not at all	Not at all	Not at all	Not at all	Rare, less than a day or two	Not at all	Nearly every day over the last 2 weeks	Not at all	45-54	Black or African American		No, not of Hispanic, Latino, or Spanish origin	Female
Yes, I agree and consent to participate in this study	Sometimes	Often	Often	Often	Sometimes	Sometimes	Sometimes	Sometimes	Sometimes	Often	Often	Often	Often	Often	Sometimes	Sometimes	Often	Often	Sometimes	Often	Often	Often	Often	Often	Sometimes	Sometimes	Often	Sometimes	Very Often	Very Often	Yes	Yes	Yes	Yes	Yes		Nearly every day over the last 2 weeks	Nearly every day over the last 2 weeks	Nearly every day over the last 2 weeks	Several days	Nearly every day over the last 2 weeks	Nearly every day over the last 2 weeks	Nearly every day over the last 2 weeks	Nearly every day over the last 2 weeks	45-54	Black or African American		No, not of Hispanic, Latino, or Spanish origin	Female
Yes, I agree and consent to participate in this study	Sometimes	Sometimes	Very Often	Often	Sometimes	Sometimes	Sometimes	Sometimes	Rarely	Sometimes	Sometimes	Often	Sometimes	Sometimes	Often	Sometimes	Often	Sometimes	Sometimes	Often	Sometimes	Often	Sometimes	Sometimes	Sometimes	Sometimes	Often	Rarely	Often	Sometimes	No	No	Yes	Yes	No	Several days	Rare, less than a day or two	Not at all	Not at all	Not at all	Rare, less than a day or two	Several days	Several days	Rare, less than a day or two	45-54	Multiple ethnicity / Other (please specify)	Puerto Rican	Yes, Puerto Rican	Female
Yes, I agree and consent to participate in this study	Sometimes	Often	Often	Very Often	Sometimes	Sometimes	Sometimes	Sometimes	Sometimes	Rarely	Sometimes	Often	Sometimes	Rarely	Often	Often	Sometimes	Often	Sometimes	Sometimes	Sometimes	Often	Rarely	Very Often	Rarely	Sometimes	Rarely	Rarely	Very Often	Often	No	Yes	No	No	No	Several days	Several days	Several days	Rare, less than a day or two	Rare, less than a day or two	Several days	Several days	Rare, less than a day or two	Not at all	55-64	Multiple ethnicity / Other (please specify)	Hispanic	Yes, Cuban	Female
Yes, I agree and consent to participate in this study	Sometimes	Sometimes	Very Often	Very Often	Very Often	Often	Sometimes	Often	Often	Often	Often	Often	Sometimes	Sometimes	Sometimes	Sometimes	Often	Sometimes	Sometimes	Sometimes	Sometimes	Often	Sometimes	Often	Sometimes	Sometimes	Sometimes	Sometimes	Very Often	Rarely	Yes	Yes	Yes	Yes	Yes	Nearly every day over the last 2 weeks	Nearly every day over the last 2 weeks	Nearly every day over the last 2 weeks	Rare, less than a day or two	More than 7 days	Nearly every day over the last 2 weeks	Nearly every day over the last 2 weeks	Nearly every day over the last 2 weeks	Rare, less than a day or two	45-54	Black or African American		Yes, Puerto Rican	Female
Yes, I agree and consent to participate in this study	Sometimes	Sometimes	Very Often	Often	Never	Often	Rarely	Sometimes	Sometimes	Rarely	Rarely	Very Often	Sometimes	Sometimes	Very Often	Very Often	Very Often	Very Often	Sometimes	Often	Often	Very Often	Rarely	Very Often	Never	Rarely	Often	Rarely	Very Often	Very Often	No	No	No	No	No	Not at all	Not at all	Not at all	Not at all	Not at all	Not at all	Not at all	Rare, less than a day or two	Not at all	65+	Black or African American		No, not of Hispanic, Latino, or Spanish origin	Female
Yes, I agree and consent to participate in this study	Sometimes	Sometimes	Often	Sometimes	Sometimes	Sometimes	Sometimes	Often	Often	Sometimes	Often	Often	Often	Often	Often	Sometimes	Often	Often	Sometimes	Often	Often	Often	Often	Often	Sometimes	Often	Often	Rarely	Very Often	Very Often	Yes	Yes	Yes	Yes	Yes	Nearly every day over the last 2 weeks	Several days	Several days	Several days	Several days
Yes, I agree and consent to participate in this study	Sometimes	Rarely	Very Often	Often	Sometimes	Often	Rarely	Never	Rarely	Never	Rarely	Often	Never	Rarely	Very Often	Often	Often	Often	Rarely	Very Often	Sometimes	Often	Rarely	Very Often	Never	Rarely	Often	Rarely	Very Often	Very Often	No	Yes	Yes	Yes	No	Not at all	Rare, less than a day or two	Several days	Not at all	Not at all	Rare, less than a day or two	Several days	Several days	Rare, less than a day or two	55-64			Yes, Puerto Rican	Female
Yes, I agree and consent to participate in this study	Very Often	Often	Often	Often	Sometimes	Sometimes	Rarely	Sometimes	Rarely	Rarely	Sometimes	Often	Sometimes	Rarely	Sometimes	Often	Often	Often	Rarely	Often	Rarely	Often	Rarely	Often	Rarely	Sometimes	Often	Rarely	Often	Often	No	Yes	No	No	No	Several days	Several days	Several days	Several days	Several days	Several days		Several days	Several days	25-34	Other Pacific Islander		Yes, another Hispanic, Latino, or Spanish origin	Female
Yes, I agree and consent to participate in this study	Very Often	Very Often	Very Often	Rarely	Never	Sometimes	Often	Rarely	Rarely	Sometimes	Rarely	Often	Rarely	Often	Often	Very Often	Often	Very Often	Often	Often	Rarely	Very Often	Never	Very Often	Sometimes	Sometimes	Often	Sometimes	Often	Often	No	No	No	No	No	Several days	Several days	Not at all	Not at all	Rare, less than a day or two	Several days	Rare, less than a day or two	Not at all	Not at all	45-54	Multiple ethnicity / Other (please specify)	black african		Female
Yes, I agree and consent to participate in this study	Sometimes	Sometimes	Often	Often	Rarely	Often	Sometimes	Rarely	Rarely	Rarely	Rarely	Often	Rarely	Rarely	Often	Often	Sometimes	Sometimes	Rarely	Sometimes	Sometimes	Sometimes	Rarely	Sometimes	Rarely	Rarely	Sometimes	Rarely	Often	Sometimes	No	No	No	No	No	Rare, less than a day or two	Rare, less than a day or two	Rare, less than a day or two	Not at all	Not at all	Rare, less than a day or two	Rare, less than a day or two	Rare, less than a day or two	Not at all	55-64	Multiple ethnicity / Other (please specify)	Hispanic	Yes, Puerto Rican	Female
Yes, I agree and consent to participate in this study	Sometimes	Rarely	Often	Often	Never	Often	Never	Never	Never	Never	Never	Often	Rarely	Never	Often	Often	Often	Often	Rarely	Often	Sometimes	Often	Rarely	Often	Rarely	Often	Sometimes	Sometimes	Often	Often	No	No	No	No	No	Rare, less than a day or two	Not at all	Not at all	Not at all	Not at all	Rare, less than a day or two	Rare, less than a day or two	Not at all	Not at all	55-64	White		No, not of Hispanic, Latino, or Spanish origin	Male
Yes, I agree and consent to participate in this study	Sometimes	Sometimes	Very Often	Often	Never	Often	Sometimes	Never	Sometimes	Often	Often	Often	Sometimes	Never	Sometimes	Sometimes	Often	Often	Very Often	Often	Very Often	Often	Never	Often	Often	Very Often	Often	Often	Very Often	Often	Yes	Yes	Yes	Yes	No	Several days	Nearly every day over the last 2 weeks	Several days	Rare, less than a day or two	Rare, less than a day or two	Not at all	Not at all	Rare, less than a day or two	Not at all	18-24	Multiple ethnicity / Other (please specify)	Hispanic	Yes, another Hispanic, Latino, or Spanish origin	Female
Yes, I agree and consent to participate in this study	Sometimes	Rarely	Very Often	Very Often	Never	Very Often	Sometimes	Rarely	Rarely	Never	Rarely	Very Often	Rarely	Never	Very Often	Very Often	Often	Very Often	Rarely	Very Often	Rarely	Very Often	Rarely	Very Often	Never	Sometimes	Very Often	Never	Very Often	Very Often	No	No	No	No	No	Not at all	Rare, less than a day or two	Not at all	Not at all	Not at all	More than 7 days	Rare, less than a day or two	More than 7 days	Not at all	65+	White		No, not of Hispanic, Latino, or Spanish origin	Female
Yes, I agree and consent to participate in this study	Sometimes	Rarely	Very Often	Often	Never	Often	Rarely	Sometimes	Sometimes	Never	Rarely	Very Often	Rarely	Rarely	Very Often	Very Often	Often	Very Often	Very Often	Very Often	Sometimes	Very Often	Never	Very Often	Never	Rarely	Very Often	Never	Very Often	Very Often	No	No	No	No	No	Not at all	Rare, less than a day or two	Rare, less than a day or two	Not at all	Not at all	Rare, less than a day or two	Not at all	Not at all	Not at all	35-44	White		No, not of Hispanic, Latino, or Spanish origin	Male
Yes, I agree and consent to participate in this study	Sometimes	Sometimes	Often	Sometimes	Sometimes	Sometimes	Rarely	Rarely	Sometimes	Sometimes	Sometimes	Often	Sometimes	Rarely	Very Often	Often	Sometimes	Sometimes	Often	Often	Often	Often	Very Often	Often	Rarely	Sometimes	Sometimes	Rarely	Often	Often	No	No	Yes	No	No	Not at all	Rare, less than a day or two	Rare, less than a day or two	Not at all	Not at all	Rare, less than a day or two	Several days	Several days	Not at all	45-54	Black or African American		No, not of Hispanic, Latino, or Spanish origin	Male
Yes, I agree and consent to participate in this study	Sometimes	Sometimes	Very Often	Sometimes	Rarely	Very Often	Rarely	Never	Rarely	Never	Never	Very Often	Sometimes	Rarely	Often	Often	Often	Very Often	Sometimes	Very Often	Sometimes	Very Often	Sometimes	Very Often	Never	Rarely	Often	Rarely	Very Often	Very Often	Yes	Yes	No	No	No	Not at all	Rare, less than a day or two	Not at all	Not at all	Not at all	Not at all	Not at all	Rare, less than a day or two	Not at all	55-64			Yes, Puerto Rican	Female
Yes, I agree and consent to participate in this study	Sometimes	Sometimes	Very Often	Sometimes	Rarely	Often	Often	Rarely	Sometimes	Sometimes	Rarely	Very Often	Rarely	Rarely	Often	Often	Often	Often	Rarely	Often	Rarely	Very Often	Never	Very Often	Never	Sometimes	Often	Rarely	Often	Very Often	No	No	No	No	No	Not at all	Rare, less than a day or two	Rare, less than a day or two	Not at all	Not at all	Several days	Rare, less than a day or two	Nearly every day over the last 2 weeks	Not at all	65+	Asian		No, not of Hispanic, Latino, or Spanish origin	Male
Yes, I agree and consent to participate in this study	Sometimes	Rarely	Often	Sometimes	Rarely	Sometimes	Rarely	Never	Rarely	Rarely	Rarely	Often	Rarely	Rarely	Never	Often	Sometimes	Sometimes	Rarely	Sometimes	Sometimes	Often	Rarely	Sometimes	Rarely	Often	Sometimes	Rarely	Sometimes	Sometimes	No	No	No	Yes	No	Not at all	Not at all	Not at all	Not at all	Not at all	Nearly every day over the last 2 weeks	Not at all	More than 7 days	Not at all	45-54	White		Yes, Cuban	Female
Yes, I agree and consent to participate in this study	Rarely	Often	Often	Sometimes	Sometimes	Sometimes	Sometimes	Sometimes	Often	Sometimes	Often	Sometimes	Sometimes	Sometimes	Rarely	Often	Rarely	Sometimes	Very Often	Sometimes	Often	Sometimes	Sometimes	Sometimes	Often	Often	Sometimes	Sometimes	Very Often	Sometimes	No	No	No	Yes	Yes	Not at all	Rare, less than a day or two	Not at all	Not at all	Not at all	Not at all	Not at all	Not at all	Not at all	25-34	White		No, not of Hispanic, Latino, or Spanish origin	Female
Yes, I agree and consent to participate in this study	Rarely	Very Often	Often					Sometimes		Sometimes	Sometimes	Often	Sometimes	Sometimes	Often	Sometimes	Sometimes	Sometimes	Sometimes	Sometimes	Sometimes	Sometimes	Sometimes	Often	Rarely	Sometimes	Never	Sometimes	Often	Often
Yes, I agree and consent to participate in this study	Rarely	Very Often	Very Often	Very Often	Often	Very Often	Sometimes	Very Often	Very Often	Often	Often	Very Often	Sometimes	Sometimes	Sometimes	Sometimes	Very Often	Very Often	Very Often	Often	Very Often	Often	Sometimes	Very Often	Sometimes	Sometimes	Sometimes	Rarely	Very Often	Very Often	Yes	Yes	Yes	No	Yes	Rare, less than a day or two	Several days	Several days	Not at all	Rare, less than a day or two	Nearly every day over the last 2 weeks	Nearly every day over the last 2 weeks	Nearly every day over the last 2 weeks	Nearly every day over the last 2 weeks	25-34				Female
Yes, I agree and consent to participate in this study	Rarely	Very Often	Very Often	Very Often	Rarely	Very Often	Often	Sometimes	Often	Sometimes	Very Often	Sometimes	Sometimes	Rarely	Very Often	Very Often	Very Often	Often	Often	Often	Often	Often	Rarely	Often	Sometimes	Sometimes	Sometimes	Sometimes	Very Often	Very Often
Yes, I agree and consent to participate in this study	Rarely	Often	Very Often	Often	Very Often	Very Often	Often	Sometimes	Often	Sometimes	Often	Sometimes	Very Often	Very Often	Very Often	Often	Sometimes	Sometimes	Very Often	Sometimes	Very Often	Sometimes	Often	Sometimes	Often	Very Often	Sometimes	Never	Very Often	Sometimes	Yes	Yes	Yes	Yes	No	Several days	Several days	Several days	Rare, less than a day or two	Several days	Several days	Several days	Rare, less than a day or two	Rare, less than a day or two	25-34	Asian		Yes, another Hispanic, Latino, or Spanish origin	Female
Yes, I agree and consent to participate in this study	Very Often	Sometimes	Very Often	Often	Often	Very Often		Never	Sometimes	Never	Often	Very Often	Rarely	Very Often	Sometimes	Often	Sometimes	Very Often	Rarely	Very Often	Very Often	Sometimes	Rarely	Very Often	Rarely	Very Often	Very Often	Sometimes	Never	Very Often	No	No	Yes	Yes	Yes	Several days	Not at all	Several days	Not at all	Not at all	Not at all	Not at all	Not at all	Not at all	35-44	Asian		Choose not to disclose	Female
Yes, I agree and consent to participate in this study	Very Often	Very Often	Very Often	Very Often	Very Often	Very Often	Never	Never	Never	Never	Never	Very Often	Never	Never	Very Often	Very Often	Very Often	Very Often	Never	Very Often	Never	Very Often	Never	Very Often	Never	Never	Very Often	Sometimes	Very Often	Very Often	No	No	Yes	No	No	Not at all	Not at all	Not at all	Not at all	Not at all	Not at all	Not at all	Nearly every day over the last 2 weeks	Not at all	45-54	Asian		No, not of Hispanic, Latino, or Spanish origin	Female
Yes, I agree and consent to participate in this study	Rarely	Very Often	Often	Sometimes	Sometimes	Sometimes	Never	Rarely	Sometimes	Never	Rarely	Sometimes	Sometimes	Rarely	Often	Often	Often	Never	Often	Sometimes	Sometimes	Sometimes	Never	Sometimes	Never	Never	Sometimes	Never	Very Often	Never	No	Yes	Yes	Yes	No	Not at all	Several days	Not at all	Not at all	Several days	Not at all	Not at all	Several days	Not at all	35-44	Multiple ethnicity / Other (please specify)	latin	Yes, Puerto Rican	Female
Yes, I agree and consent to participate in this study	Rarely	Rarely	Sometimes	Sometimes	Sometimes	Sometimes	Rarely	Never	Never	Often	Sometimes	Rarely	Rarely	Never	Rarely	Never	Sometimes	Rarely	Often	Rarely	Sometimes	Sometimes	Never	Rarely	Sometimes	Very Often	Sometimes	Rarely	Very Often	Rarely	No	No	No	Yes	No	Rare, less than a day or two	Rare, less than a day or two	Several days	Rare, less than a day or two	Rare, less than a day or two	Not at all	Not at all	More than 7 days	Not at all	25-34	Black or African American		No, not of Hispanic, Latino, or Spanish origin	Female
Yes, I agree and consent to participate in this study	Rarely	Never	Sometimes	Rarely	Rarely	Sometimes	Sometimes	Never	Never	Often	Rarely	Sometimes	Rarely	Never	Sometimes	Rarely	Sometimes	Sometimes	Very Often	Rarely	Very Often	Sometimes	Never	Sometimes	Never	Very Often	Sometimes	Rarely	Sometimes	Sometimes	No	No	No	Yes	No	Not at all	Several days	Not at all	Not at all	Not at all	Several days	More than 7 days	Several days	Rare, less than a day or two	55-64	White		No, not of Hispanic, Latino, or Spanish origin	Female
Yes, I agree and consent to participate in this study	Rarely	Very Often	Very Often	Sometimes	Sometimes	Rarely	Sometimes	Sometimes	Often	Often	Often	Sometimes	Sometimes	Sometimes	Rarely	Sometimes	Rarely	Sometimes	Very Often	Sometimes	Very Often	Often	Rarely	Sometimes	Sometimes	Often	Sometimes	Rarely	Very Often	Sometimes	No	Yes	Yes	Yes	Yes	Rare, less than a day or two	Several days	Rare, less than a day or two	More than 7 days	Several days	Several days	Several days	Several days	Several days	25-34	Black or African American		Yes, Puerto Rican	Female
Yes, I agree and consent to participate in this study	Rarely	Often	Often	Sometimes	Sometimes	Rarely	Rarely	Never	Sometimes	Sometimes	Sometimes	Often	Rarely	Never	Often	Rarely	Rarely	Rarely	Sometimes	Sometimes	Very Often	Sometimes	Rarely	Often	Never	Often	Rarely	Never	Often	Often	No	No	No	No	No	Rare, less than a day or two	Rare, less than a day or two	Not at all	Not at all	Not at all	Several days	Rare, less than a day or two	Not at all	Not at all	35-44	White		No, not of Hispanic, Latino, or Spanish origin	Female
Yes, I agree and consent to participate in this study	Very Often	Very Often	Very Often	Very Often	Sometimes	Very Often	Never	Never	Never	Never	Never	Very Often	Never	Never	Very Often	Very Often	Very Often	Very Often	Never	Very Often	Never	Very Often	Never	Very Often	Never	Never	Very Often	Sometimes	Very Often	Very Often	No	No	Yes	Yes	No	Not at all	Several days	Not at all	Not at all	Not at all	Rare, less than a day or two	Rare, less than a day or two	Nearly every day over the last 2 weeks	Not at all	45-54	Other Pacific Islander		Yes, another Hispanic, Latino, or Spanish origin	Female
Yes, I agree and consent to participate in this study	Rarely	Sometimes	Very Often	Sometimes	Rarely	Sometimes	Often	Sometimes	Very Often	Very Often	Very Often	Rarely	Very Often	Very Often	Often	Often	Sometimes	Rarely	Very Often	Sometimes	Very Often	Rarely	Very Often	Sometimes	Very Often	Very Often	Sometimes	Sometimes	Very Often	Rarely	Yes	Yes	Yes	Yes	No	Not at all	Several days	Rare, less than a day or two	Not at all	Not at all
Yes, I agree and consent to participate in this study	Rarely	Sometimes	Very Often	Sometimes	Often	Sometimes	Very Often	Rarely	Very Often	Sometimes	Often	Often	Rarely	Never	Sometimes	Sometimes	Rarely	Rarely	Very Often	Sometimes	Often	Sometimes	Sometimes	Often	Rarely	Often	Rarely	Never	Very Often	Sometimes	No	No	Yes	Yes	Yes	Rare, less than a day or two	Several days	Rare, less than a day or two	Not at all	Not at all	Rare, less than a day or two	More than 7 days	Rare, less than a day or two	Not at all	35-44	Black or African American		Yes, another Hispanic, Latino, or Spanish origin	Female
Yes, I agree and consent to participate in this study	Rarely	Sometimes	Often	Rarely	Sometimes	Sometimes	Never	Sometimes	Sometimes	Rarely	Very Often	Sometimes	Very Often	Rarely	Sometimes	Very Often	Rarely	Rarely	Very Often	Sometimes	Very Often	Sometimes	Rarely	Very Often	Never	Very Often	Rarely	Sometimes	Very Often	Sometimes	Yes	No	Yes	Yes	No	Rare, less than a day or two	Several days	Several days	Several days	Rare, less than a day or two	Rare, less than a day or two	More than 7 days	Several days	Not at all	25-34	White		No, not of Hispanic, Latino, or Spanish origin	Female
Yes, I agree and consent to participate in this study	Rarely	Very Often	Very Often	Very Often	Never	Very Often	Sometimes	Sometimes	Often	Sometimes	Sometimes	Sometimes	Sometimes	Sometimes	Often	Never	Often	Often	Often	Often	Sometimes	Very Often	Rarely	Very Often	Sometimes	Often	Sometimes	Never	Very Often	Often	Yes	Yes	Yes	Yes	No	Rare, less than a day or two	More than 7 days	Several days	Rare, less than a day or two	Not at all	Rare, less than a day or two	Not at all	Rare, less than a day or two	More than 7 days	55-64	White		No, not of Hispanic, Latino, or Spanish origin	Male
	Rarely	Very Often	Very Often		Rarely	Very Often	Rarely	Rarely	Sometimes	Rarely	Rarely	Often	Rarely	Sometimes	Often	Often	Sometimes	Often	Rarely	Often	Sometimes	Often	Never	Very Often	Rarely	Often	Often	Never	Often	Very Often	No	No	No	No	No	Not at all	Rare, less than a day or two	Not at all	Not at all	Not at all	Rare, less than a day or two	Several days	Rare, less than a day or two	Rare, less than a day or two	55-64	White		No, not of Hispanic, Latino, or Spanish origin	Male
Yes, I agree and consent to participate in this study	Rarely	Sometimes	Very Often	Sometimes	Rarely	Sometimes	Often	Never	Rarely	Often	Sometimes	Very Often	Never	Sometimes	Very Often	Very Often	Sometimes	Rarely	Sometimes	Sometimes	Rarely	Never	Never	Sometimes	Never	Sometimes	Never	Rarely	Very Often	Sometimes
Yes, I agree and consent to participate in this study	Rarely	Often	Often	Sometimes	Often	Sometimes	Often	Rarely	Rarely	Often	Often	Sometimes	Rarely	Never	Rarely	Rarely	Rarely	Rarely	Often	Often	Sometimes	Sometimes	Rarely	Sometimes	Rarely	Often	Sometimes	Sometimes	Often	Often	No	No	No	Yes	Yes	Not at all	Rare, less than a day or two	Rare, less than a day or two	Rare, less than a day or two	Rare, less than a day or two	More than 7 days	Several days	Rare, less than a day or two	Rare, less than a day or two	35-44	Multiple ethnicity / Other (please specify)	Indian	No, not of Hispanic, Latino, or Spanish origin	Male
Yes, I agree and consent to participate in this study	Rarely	Often	Often	Sometimes	Sometimes	Rarely	Sometimes	Sometimes	Sometimes	Sometimes	Very Often	Very Often	Often	Very Often	Very Often	Never	Rarely	Rarely	Very Often	Rarely	Sometimes	Never	Often	Never	Sometimes	Very Often	Sometimes	Sometimes	Very Often	Very Often	Yes	Yes	No	Yes	Yes	Not at all	Rare, less than a day or two	Not at all	Not at all	Not at all	Not at all	Rare, less than a day or two	Nearly every day over the last 2 weeks	Not at all	45-54	Asian		No, not of Hispanic, Latino, or Spanish origin	Female
Yes, I agree and consent to participate in this study	Rarely	Sometimes	Often	Sometimes	Often	Sometimes	Often	Often	Often	Often	Often	Often	Often	Often	Very Often	Often	Often	Often	Often	Often	Often	Sometimes	Often	Often	Often	Very Often	Rarely	Sometimes	Very Often	Very Often	Yes	Yes	Yes	No	No	Several days	Several days	Several days	Several days	Rare, less than a day or two	More than 7 days	More than 7 days	Several days	Several days	65+	Asian		No, not of Hispanic, Latino, or Spanish origin	Male
Yes, I agree and consent to participate in this study	Rarely	Sometimes	Very Often	Very Often	Sometimes	Never	Sometimes	Sometimes	Sometimes	Sometimes	Sometimes	Very Often	Sometimes	Very Often	Sometimes	Very Often	Very Often	Sometimes	Sometimes	Very Often	Very Often	Very Often	Rarely	Very Often	Rarely	Sometimes	Very Often	Never	Very Often	Very Often	Yes	Yes	Yes	Yes	Yes	Several days	More than 7 days	More than 7 days	More than 7 days	More than 7 days	More than 7 days	More than 7 days	More than 7 days	More than 7 days	25-34			Yes, another Hispanic, Latino, or Spanish origin	Female
Yes, I agree and consent to participate in this study	Rarely	Sometimes	Very Often	Sometimes	Rarely	Often	Sometimes	Sometimes	Often	Very Often	Very Often	Very Often	Very Often	Very Often	Often	Sometimes	Rarely	Sometimes	Often	Sometimes	Often	Often	Rarely	Often	Very Often	Very Often	Sometimes	Rarely	Very Often	Sometimes	No	Yes	No	Yes	Yes	Rare, less than a day or two	Nearly every day over the last 2 weeks	More than 7 days	More than 7 days	Nearly every day over the last 2 weeks	Nearly every day over the last 2 weeks	Nearly every day over the last 2 weeks	Nearly every day over the last 2 weeks	Rare, less than a day or two	25-34	Asian		No, not of Hispanic, Latino, or Spanish origin	Female
Yes, I agree and consent to participate in this study	Rarely	Often	Often	Often	Often	Rarely	Rarely	Never	Never	Never	Never	Often	Never	Never	Very Often	Often	Very Often	Rarely	Never	Very Often	Sometimes	Never	Never	Very Often	Never	Very Often	Never	Never	Very Often	Often	No	Yes	Yes	No	No	Not at all	Rare, less than a day or two	Rare, less than a day or two	Rare, less than a day or two	Not at all	Rare, less than a day or two	Several days	Several days	Not at all	55-64	White		Yes, Puerto Rican	Female
Yes, I agree and consent to participate in this study	Rarely	Often	Very Often	Often	Rarely	Sometimes	Very Often	Often	Sometimes	Often	Sometimes	Often	Sometimes	Rarely	Often	Often	Sometimes	Often	Very Often	Often	Sometimes	Rarely	Rarely	Often	Rarely	Very Often	Often	Rarely	Often	Sometimes	No	Yes	Yes	Yes	No	Not at all	Rare, less than a day or two	Not at all	Not at all	Not at all	Not at all	Rare, less than a day or two	Not at all	Not at all	25-34			Yes, Puerto Rican	Male
Yes, I agree and consent to participate in this study	Rarely	Rarely	Very Often	Often	Never	Sometimes	Rarely	Never	Never	Never	Never	Very Often	Never	Never	Never	Rarely	Very Often	Very Often	Sometimes	Often	Rarely	Very Often	Never	Very Often	Never	Very Often	Often	Never	Very Often	Very Often	No	No	No	No	No	Not at all	Not at all	Not at all	Not at all	Not at all	Not at all	Not at all	Not at all	Not at all	35-44	Black or African American		No, not of Hispanic, Latino, or Spanish origin	Male
Yes, I agree and consent to participate in this study	Rarely	Often	Very Often	Often	Rarely	Very Often	Sometimes	Rarely	Often	Never	Often	Often	Often	Sometimes	Very Often	Often	Often	Sometimes	Often	Often	Often	Often	Often	Often	Sometimes	Often	Sometimes	Often	Very Often	Often	No	No	No	No	No	Not at all	Nearly every day over the last 2 weeks	Rare, less than a day or two	Rare, less than a day or two	Several days	Several days	Several days	Several days	Rare, less than a day or two	55-64	Black or African American		No, not of Hispanic, Latino, or Spanish origin	Female
Yes, I agree and consent to participate in this study	Rarely	Very Often	Sometimes	Rarely	Rarely	Sometimes	Often	Sometimes	Often	Very Often	Often	Often	Often	Often	Often	Rarely	Rarely	Sometimes	Often	Sometimes	Often	Sometimes	Sometimes	Often	Sometimes	Often	Sometimes	Sometimes	Very Often	Sometimes	No	Yes	Yes	Yes	Yes	Several days	More than 7 days	More than 7 days	Several days	Rare, less than a day or two	More than 7 days	Nearly every day over the last 2 weeks	Nearly every day over the last 2 weeks	Rare, less than a day or two	55-64	Asian		No, not of Hispanic, Latino, or Spanish origin	Female
Yes, I agree and consent to participate in this study	Rarely	Rarely	Very Often	Very Often	Sometimes	Sometimes	Sometimes	Sometimes	Very Often	Sometimes	Sometimes	Very Often	Very Often	Sometimes	Very Often	Often	Often		Very Often	Often	Sometimes	Often	Sometimes	Very Often	Sometimes	Sometimes	Sometimes	Sometimes	Very Often	Often	Yes	No	Yes	No	No	Not at all	Rare, less than a day or two	Not at all	Not at all	Not at all	More than 7 days	Rare, less than a day or two	Rare, less than a day or two	Several days
Yes, I agree and consent to participate in this study	Rarely	Often	Sometimes	Rarely		Rarely	Often	Often	Sometimes	Sometimes	Often	Rarely	Sometimes	Rarely	Never	Rarely	Rarely	Rarely	Often	Rarely	Often	Sometimes	Often	Rarely	Sometimes	Very Often	Rarely	Sometimes	Often	Sometimes	Yes	Yes	Yes	Yes	No	Not at all	More than 7 days	Not at all	Several days	More than 7 days	Nearly every day over the last 2 weeks	More than 7 days	Nearly every day over the last 2 weeks	Nearly every day over the last 2 weeks	55-64	White		No, not of Hispanic, Latino, or Spanish origin	Prefer not to answer
Yes, I agree and consent to participate in this study	Very Often	Never	Very Often	Very Often	Never	Very Often	Never	Never	Never	Never	Never	Very Often	Never	Never	Very Often	Very Often	Very Often	Very Often	Never	Very Often	Never	Very Often	Never	Very Often	Never	Never	Very Often	Never	Very Often	Very Often	No	No	No	No	No	Not at all	Not at all	Not at all	Not at all	Not at all	Not at all	Not at all	Not at all	Not at all	55-64	Black or African American		No, not of Hispanic, Latino, or Spanish origin	Female
Yes, I agree and consent to participate in this study	Rarely	Sometimes	Sometimes	Rarely	Never	Sometimes	Never	Rarely	Rarely	Often	Rarely	Sometimes	Often	Never	Never	Never	Never	Rarely	Often	Rarely	Often	Often	Never	Sometimes	Never	Often	Rarely	Sometimes	Very Often	Rarely	No	No	No	Yes	No	Not at all	Not at all	Not at all	Not at all	Not at all	Not at all	Not at all	Not at all	Not at all	45-54	White		No, not of Hispanic, Latino, or Spanish origin	Female
Yes, I agree and consent to participate in this study	Very Often	Often	Very Often	Very Often	Often	Often	Very Often	Often	Never	Sometimes	Sometimes	Very Often	Rarely	Rarely	Often	Very Often	Very Often	Very Often	Often	Very Often	Rarely	Very Often	Often	Very Often	Often	Rarely	Often	Often	Very Often	Very Often	No	No	No	No	No	Not at all	Not at all	Not at all	Not at all	Not at all	Rare, less than a day or two	Rare, less than a day or two	Not at all	Not at all	45-54	Black or African American		No, not of Hispanic, Latino, or Spanish origin	Male
Yes, I agree and consent to participate in this study	Rarely	Often	Often	Sometimes	Rarely	Rarely	Sometimes	Rarely	Sometimes	Sometimes	Sometimes	Sometimes	Sometimes	Sometimes	Sometimes	Sometimes	Sometimes	Often	Sometimes	Sometimes	Sometimes	Sometimes	Sometimes	Often	Rarely	Rarely	Sometimes	Never	Very Often	Sometimes	Yes	Yes	Yes	Yes	No	Several days	Several days	Several days	Not at all	Several days	Several days	Several days	Several days	Not at all	45-54	Black or African American		No, not of Hispanic, Latino, or Spanish origin	Female
Yes, I agree and consent to participate in this study	Rarely	Very Often	Often	Sometimes	Never	Sometimes	Rarely	Sometimes	Sometimes	Often	Often	Often	Sometimes	Never	Very Often	Often	Sometimes	Sometimes	Very Often	Sometimes	Very Often	Often	Rarely	Often	Sometimes	Very Often	Often	Often	Very Often	Sometimes	No	Yes	Yes	No	No	Rare, less than a day or two	Rare, less than a day or two	Not at all	Not at all	Not at all	Several days	Nearly every day over the last 2 weeks	Several days	Not at all	55-64	White		Yes, Puerto Rican	Male
Yes, I agree and consent to participate in this study	Sometimes	Often	Often	Sometimes	Sometimes	Sometimes	Rarely	Often	Often	Sometimes	Often	Often	Often	Often	Sometimes	Sometimes	Sometimes	Sometimes	Often	Sometimes	Often	Rarely	Often	Sometimes		Sometimes		Rarely	Often	Sometimes	Yes	Yes	Yes	Yes	Yes	Several days	Nearly every day over the last 2 weeks	Several days	More than 7 days	Several days	More than 7 days	Several days	Several days	Several days	35-44	Black or African American		No, not of Hispanic, Latino, or Spanish origin	Female
Yes, I agree and consent to participate in this study	Sometimes	Sometimes	Very Often	Often	Often	Sometimes	Sometimes	Often	Often	Sometimes	Sometimes	Often	Often	Sometimes	Sometimes	Sometimes	Sometimes	Sometimes	Sometimes	Sometimes	Sometimes	Often	Sometimes	Often	Sometimes	Sometimes	Sometimes	Sometimes	Often	Very Often	Yes	Yes	Yes	Yes	No	Nearly every day over the last 2 weeks	Nearly every day over the last 2 weeks	More than 7 days	Several days	More than 7 days	Nearly every day over the last 2 weeks	More than 7 days	Nearly every day over the last 2 weeks	More than 7 days	25-34	Black or African American		No, not of Hispanic, Latino, or Spanish origin	Female
Yes, I agree and consent to participate in this study	Rarely	Often	Very Often	Often	Very Often	Very Often	Very Often	Sometimes	Very Often	Often	Often	Very Often	Very Often	Very Often	Often	Very Often	Sometimes	Often	Very Often	Very Often	Very Often	Very Often	Often	Very Often	Often	Very Often	Often	Sometimes	Very Often	Very Often	No	Yes	Yes	Yes	No	Rare, less than a day or two	Several days	Not at all	Not at all	Rare, less than a day or two	Nearly every day over the last 2 weeks	Nearly every day over the last 2 weeks	More than 7 days	Not at all	25-34	White		No, not of Hispanic, Latino, or Spanish origin	Female
Yes, I agree and consent to participate in this study	Rarely	Rarely	Very Often	Sometimes	Sometimes	Very Often	Never	Never	Rarely	Never	Never	Often	Rarely	Never	Often	Very Often	Often	Rarely	Rarely	Very Often	Rarely	Often	Rarely	Very Often	Never	Sometimes	Sometimes	Rarely	Very Often	Sometimes	Yes	Yes	Yes	Yes	No	Not at all	Not at all	Not at all	Not at all	Not at all	Rare, less than a day or two	Several days	Not at all	Not at all
Yes, I agree and consent to participate in this study	Rarely	Rarely	Very Often	Often	Rarely	Sometimes	Sometimes	Sometimes	Sometimes	Sometimes	Sometimes	Very Often	Often		Often	Often	Rarely	Often	Often	Often	Often	Sometimes		Sometimes	Sometimes		Often	Rarely	Rarely	Often	Yes	No	No	No	No	Several days	More than 7 days	Several days	Several days	Several days	Several days	Several days	Several days	Several days	25-34	Asian		No, not of Hispanic, Latino, or Spanish origin	Male
Yes, I agree and consent to participate in this study	Rarely	Often	Often	Sometimes	Sometimes	Sometimes	Sometimes	Very Often	Very Often	Very Often	Very Often	Sometimes	Very Often	Sometimes	Rarely	Never	Never	Sometimes	Very Often	Sometimes	Very Often	Rarely	Sometimes	Sometimes	Very Often	Very Often	Sometimes	Sometimes	Sometimes	Rarely	Yes	Yes	Yes	Yes	No	Several days	Several days	Several days	Rare, less than a day or two	Rare, less than a day or two	Several days	Several days	Nearly every day over the last 2 weeks	Several days	35-44	Asian		No, not of Hispanic, Latino, or Spanish origin	Male
Yes, I agree and consent to participate in this study	Rarely	Often	Often	Sometimes	Often	Sometimes	Very Often	Very Often	Often	Rarely	Often	Often	Sometimes	Rarely	Sometimes	Often	Sometimes	Sometimes	Sometimes	Sometimes	Often	Often	Sometimes	Often	Sometimes	Often	Often	Rarely	Very Often	Often	Yes	Yes	Yes	Yes	Yes	Several days	Nearly every day over the last 2 weeks	Several days	Rare, less than a day or two	More than 7 days	Several days	Several days	Several days	Rare, less than a day or two	25-34	White		No, not of Hispanic, Latino, or Spanish origin	Female
Yes, I agree and consent to participate in this study	Rarely	Often	Very Often	Very Often	Often	Often	Often	Rarely	Sometimes	Very Often	Very Often	Very Often	Sometimes	Sometimes	Often	Often	Rarely	Often	Very Often	Sometimes	Very Often	Very Often	Rarely	Often	Rarely	Very Often	Rarely	Rarely	Very Often	Often	Yes	Yes	Yes	Yes	Yes	Several days	Nearly every day over the last 2 weeks	Nearly every day over the last 2 weeks	More than 7 days	Several days	Nearly every day over the last 2 weeks	Nearly every day over the last 2 weeks	Nearly every day over the last 2 weeks	Nearly every day over the last 2 weeks	35-44	Multiple ethnicity / Other (please specify)	Hispanic	Yes, another Hispanic, Latino, or Spanish origin	Female
Yes, I agree and consent to participate in this study	Sometimes	Rarely	Very Often	Rarely	Never	Never	Never	Never	Never	Never	Never	Very Often	Never	Never	Never	Very Often	Very Often	Very Often	Never	Very Often	Never	Very Often	Never	Very Often	Never	Never	Very Often	Rarely	Very Often	Very Often	No	No	No	No	No	Not at all	Not at all	Not at all	Not at all	Not at all	Not at all	Not at all	Not at all	Not at all	65+	American Indian		Yes, another Hispanic, Latino, or Spanish origin	Female
Yes, I agree and consent to participate in this study	Rarely	Often	Sometimes	Rarely	Never	Rarely	Very Often	Sometimes	Sometimes	Rarely	Often	Rarely	Often	Sometimes	Sometimes	Rarely	Never	Never	Often	Rarely	Sometimes	Never	Sometimes	Never	Rarely	Often	Never	Often	Rarely	Never	Yes	Yes	No	Yes	Yes		Not at all	Not at all	Not at all	Not at all	Not at all	Not at all	Not at all	Not at all	25-34	American Indian		No, not of Hispanic, Latino, or Spanish origin	Male
Yes, I agree and consent to participate in this study	Rarely	Rarely	Rarely	Rarely	Often	Sometimes	Sometimes	Very Often	Very Often	Very Often	Very Often	Rarely	Very Often	Very Often	Sometimes	Sometimes	Sometimes	Rarely	Very Often	Sometimes	Often	Sometimes	Very Often	Sometimes	Very Often	Very Often	Sometimes	Often	Often	Sometimes	Yes	Yes	Yes	Yes	Yes	Nearly every day over the last 2 weeks	Several days	Not at all	More than 7 days	Nearly every day over the last 2 weeks	Nearly every day over the last 2 weeks	Nearly every day over the last 2 weeks	Nearly every day over the last 2 weeks	Nearly every day over the last 2 weeks	35-44			No, not of Hispanic, Latino, or Spanish origin	Female
Yes, I agree and consent to participate in this study	Rarely	Often	Often	Often	Rarely	Sometimes	Never	Sometimes	Often	Often	Often	Sometimes	Often	Often	Sometimes	Rarely	Sometimes	Rarely	Often	Sometimes	Often	Sometimes	Rarely	Sometimes	Rarely	Often	Sometimes	Rarely	Often	Sometimes	Yes	Yes	Yes	Yes	No	Not at all	Several days	Not at all	Not at all	Not at all	Rare, less than a day or two	Rare, less than a day or two	Rare, less than a day or two	Rare, less than a day or two	35-44	Black or African American		No, not of Hispanic, Latino, or Spanish origin	Female
Yes, I agree and consent to participate in this study	Sometimes	Very Often	Very Often	Often	Sometimes	Sometimes	Sometimes	Never	Sometimes	Sometimes	Sometimes	Very Often	Very Often	Often	Often	Very Often	Very Often	Very Often	Rarely	Very Often	Rarely	Very Often	Sometimes	Often	Rarely	Sometimes	Sometimes	Sometimes	Very Often	Very Often	Yes	Yes	Yes	No	Yes	Not at all	Not at all	Rare, less than a day or two	Not at all	Not at all	Several days	Rare, less than a day or two	Nearly every day over the last 2 weeks	Not at all	55-64	Multiple ethnicity / Other (please specify)	spanish	Yes, Puerto Rican	Female
Yes, I agree and consent to participate in this study	Sometimes	Often	Very Often	Rarely	Sometimes	Often	Never	Sometimes	Sometimes	Never	Sometimes	Often	Sometimes	Sometimes	Sometimes	Sometimes	Sometimes	Often	Often	Often	Very Often	Sometimes	Sometimes	Often	Sometimes	Often	Often	Often	Very Often	Very Often	Yes	Yes	Yes	Yes	Yes	Nearly every day over the last 2 weeks	Nearly every day over the last 2 weeks	Nearly every day over the last 2 weeks	More than 7 days	Nearly every day over the last 2 weeks	Nearly every day over the last 2 weeks	Nearly every day over the last 2 weeks	Nearly every day over the last 2 weeks	Not at all	55-64	Other Pacific Islander		Don’t know	Female
Yes, I agree and consent to participate in this study	Often	Sometimes	Very Often	Very Often	Sometimes	Very Often	Very Often	Never	Never	Never	Rarely	Very Often	Never	Never	Often	Very Often	Very Often	Very Often	Rarely	Very Often	Rarely	Very Often	Rarely	Very Often	Never	Never	Very Often	Sometimes	Very Often	Very Often	No	No	No	No	No	Rare, less than a day or two	Not at all	Rare, less than a day or two	Not at all	Not at all	Rare, less than a day or two	Several days	Rare, less than a day or two	Not at all	45-54	Black or African American		Choose not to disclose	Female
Yes, I agree and consent to participate in this study	Often	Rarely	Very Often	Often	Rarely	Often	Never	Never	Rarely	Never	Rarely	Very Often	Rarely	Never	Often		Sometimes	Sometimes	Sometimes	Often	Sometimes	Often	Sometimes	Often	Never	Rarely	Often	Never	Very Often	Very Often	Yes	No	No	No	No	Not at all	More than 7 days	Not at all	Not at all	Not at all	Several days	Several days	Several days	Not at all	55-64	White		Yes, Puerto Rican	Male
Yes, I agree and consent to participate in this study	Often	Never	Very Often	Often	Rarely	Very Often	Rarely	Never	Never	Sometimes	Never	Often	Rarely	Never	Very Often	Sometimes	Often	Often	Sometimes	Often	Very Often	Very Often	Never	Very Often	Never	Very Often	Very Often	Never	Very Often	Very Often	No	No	Yes	No	No	Not at all	Not at all	Not at all	Rare, less than a day or two	Not at all	Several days	Several days	Rare, less than a day or two	Not at all	35-44	Black or African American		No, not of Hispanic, Latino, or Spanish origin	Female
Yes, I agree and consent to participate in this study	Often	Sometimes	Very Often	Often	Rarely	Often	Sometimes	Rarely	Rarely	Rarely	Rarely	Often	Sometimes	Rarely	Often	Often	Often	Often	Sometimes	Often	Sometimes	Sometimes	Rarely	Often	Never	Sometimes	Often	Sometimes	Often	Often	No	No	No	No	No	Not at all	Rare, less than a day or two	Rare, less than a day or two	Rare, less than a day or two	Rare, less than a day or two	Rare, less than a day or two	Rare, less than a day or two	Rare, less than a day or two	Not at all	55-64	White		No, not of Hispanic, Latino, or Spanish origin	Male
Yes, I agree and consent to participate in this study	Often	Often	Often	Often	Rarely	Often	Rarely	Rarely	Rarely	Never	Rarely	Often	Sometimes	Rarely	Often	Often	Often	Often	Rarely	Often	Rarely	Often	Rarely	Often	Rarely	Rarely	Often	Rarely	Often	Often	No	No	No	No	No	Rare, less than a day or two	Rare, less than a day or two	Rare, less than a day or two	Rare, less than a day or two	Not at all	Rare, less than a day or two	Rare, less than a day or two	Rare, less than a day or two	Rare, less than a day or two	25-34	Asian		No, not of Hispanic, Latino, or Spanish origin	Female
Yes, I agree and consent to participate in this study	Often	Often	Very Often	Often	Sometimes	Very Often	Never	Rarely	Never	Rarely	Rarely	Very Often	Never	Rarely	Very Often	Very Often	Very Often	Very Often	Sometimes	Very Often	Sometimes	Very Often	Rarely	Very Often	Rarely	Sometimes	Very Often	Rarely	Very Often	Very Often	No	No	No	No	No	Not at all	Not at all	Not at all	Not at all	Not at all	Not at all	Not at all	Not at all	Not at all
Yes, I agree and consent to participate in this study	Often	Often	Sometimes	Often	Rarely	Often	Never	Sometimes	Sometimes	Sometimes	Sometimes	Sometimes	Rarely	Rarely	Often	Often		Sometimes	Often	Sometimes	Sometimes	Often	Rarely	Often	Never	Sometimes	Sometimes	Sometimes	Often	Sometimes	No	Yes	No	No	No	Not at all	Several days	Several days	Not at all	Not at all	Not at all	Not at all	Several days	Not at all
Yes, I agree and consent to participate in this study	Often	Sometimes	Very Often	Often	Sometimes	Sometimes	Rarely	Rarely	Rarely	Never	Rarely	Often	Sometimes	Sometimes	Sometimes	Often	Often	Often	Rarely	Often	Sometimes		Sometimes	Very Often	Sometimes	Rarely	Often	Rarely	Very Often	Very Often	No	No	No	No	No	Several days	Rare, less than a day or two	Rare, less than a day or two	Several days	Several days	More than 7 days	Rare, less than a day or two	Nearly every day over the last 2 weeks	Several days	35-44	Black or African American		Yes, another Hispanic, Latino, or Spanish origin	Female
Yes, I agree and consent to participate in this study	Often	Often	Very Often	Often	Rarely	Often	Never	Never	Never	Never	Never	Rarely	Never	Never	Very Often	Often	Often	Often	Rarely	Sometimes	Sometimes	Sometimes	Never	Very Often	Rarely	Never	Sometimes	Sometimes	Very Often	Often	No	No	No	No	No	Not at all	Not at all	Not at all	Not at all	Not at all	Not at all	Not at all	Not at all	Not at all	55-64	White		Yes, Puerto Rican	Female
Yes, I agree and consent to participate in this study	Often	Sometimes	Often	Sometimes	Rarely	Often	Often	Rarely	Sometimes	Sometimes	Rarely	Often	Sometimes	Never	Sometimes	Sometimes	Rarely	Sometimes	Often	Often	Often	Often	Rarely	Often	Rarely	Often	Sometimes	Often	Often	Sometimes	No	No	No	Yes	No	Not at all	Not at all	Not at all	Not at all	Not at all	Not at all	Rare, less than a day or two	Not at all	Not at all	25-34	Asian		No, not of Hispanic, Latino, or Spanish origin	Female
Yes, I agree and consent to participate in this study	Often	Sometimes	Very Often	Often	Sometimes	Very Often	Sometimes	Sometimes	Sometimes	Never	Sometimes	Often	Sometimes		Often	Often	Sometimes	Sometimes	Often	Often	Sometimes	Very Often	Sometimes	Very Often	Rarely	Very Often	Often	Rarely	Very Often	Often	Yes	Yes	Yes	No	Yes	Several days	Several days	Several days	Rare, less than a day or two	Several days	More than 7 days	Several days	Nearly every day over the last 2 weeks	Rare, less than a day or two	35-44	Black or African American		No, not of Hispanic, Latino, or Spanish origin	Female
Yes, I agree and consent to participate in this study	Often		Often	Often	Rarely	Often	Rarely	Rarely	Rarely	Never	Never	Often	Rarely	Rarely	Often	Often	Sometimes	Often	Sometimes	Often	Sometimes	Often	Rarely	Often	Rarely	Rarely	Often	Rarely	Often	Often	No	No	No	Yes	No	Not at all	Not at all	Not at all	Not at all	Not at all	Not at all	Not at all	Not at all	Not at all	25-34	White		Choose not to disclose	Prefer not to answer
Yes, I agree and consent to participate in this study	Often	Often	Very Often		Sometimes	Sometimes	Rarely	Sometimes	Sometimes	Sometimes	Sometimes	Often	Sometimes	Sometimes	Very Often	Very Often	Very Often	Often	Sometimes	Often	Sometimes	Often	Sometimes	Often	Sometimes	Sometimes	Often	Often	Often	Often	No	Yes	No	No	No	Not at all	Rare, less than a day or two	Not at all	Not at all	Not at all	Not at all	Not at all	Not at all	Not at all	45-54	Asian		No, not of Hispanic, Latino, or Spanish origin	Male
Yes, I agree and consent to participate in this study	Often	Sometimes	Often	Often	Sometimes	Often	Sometimes	Never	Never	Never	Never	Often	Never	Rarely	Never	Sometimes	Sometimes	Very Often	Sometimes	Often	Sometimes	Very Often	Never	Very Often	Never	Sometimes	Sometimes	Rarely	Very Often	Very Often	No	No	No	No	No	Not at all	Not at all	Not at all	Not at all	Not at all	Rare, less than a day or two	Rare, less than a day or two	Not at all	Not at all	35-44	Asian		No, not of Hispanic, Latino, or Spanish origin	Female
Yes, I agree and consent to participate in this study	Often	Rarely	Often	Often	Rarely	Often	Rarely	Rarely	Rarely	Never	Rarely	Very Often	Rarely	Never	Often	Often	Often	Often	Rarely	Often	Rarely	Often	Never	Often	Rarely	Rarely	Often	Rarely	Often	Very Often	No	No	No	No	No	Not at all	Not at all	Not at all	Not at all	Not at all	Rare, less than a day or two	Rare, less than a day or two	Not at all	Rare, less than a day or two	35-44	Multiple ethnicity / Other (please specify)	White, hispanic	Yes, another Hispanic, Latino, or Spanish origin	Male
Yes, I agree and consent to participate in this study	Often		Very Often	Often	Sometimes	Often	Often	Rarely	Rarely	Rarely	Sometimes	Very Often	Often	Sometimes	Often	Sometimes	Often	Very Often	Never	Very Often	Never	Very Often	Never	Very Often	Rarely	Sometimes	Very Often	Rarely	Often	Very Often	No	No	Yes	No	No	Not at all	Not at all	Not at all	Not at all	Not at all	Rare, less than a day or two	Rare, less than a day or two	Nearly every day over the last 2 weeks	Not at all	45-54	Asian		No, not of Hispanic, Latino, or Spanish origin	Male
Yes, I agree and consent to participate in this study	Often	Very Often	Often	Often	Rarely	Often	Never	Never	Never	Never	Never	Often	Never	Never	Very Often	Often	Often	Very Often	Sometimes	Often	Never	Often	Never	Very Often	Never	Sometimes	Often	Never	Very Often	Very Often	No	No	No	No	No	Not at all	Not at all	Not at all	Not at all	Not at all	Not at all	Not at all	Not at all	Not at all	45-54	Black or African American		No, not of Hispanic, Latino, or Spanish origin	Female
Yes, I agree and consent to participate in this study	Often	Rarely	Often	Often	Never	Sometimes	Rarely	Rarely	Rarely	Rarely	Rarely	Often	Rarely	Rarely	Sometimes	Often	Often	Often	Rarely	Often	Sometimes	Sometimes	Never	Often	Never	Often	Sometimes	Never	Sometimes	Often	No	No	No	No	No	Not at all	Not at all	Not at all	Not at all	Not at all	Not at all	Not at all	Not at all	Not at all	25-34	Asian		No, not of Hispanic, Latino, or Spanish origin	Male
Yes, I agree and consent to participate in this study	Sometimes	Often	Very Often	Often	Rarely	Often	Never	Never	Rarely	Never	Never	Often	Rarely	Never	Never	Often	Often	Often	Sometimes	Sometimes	Sometimes	Often	Never	Very Often	Never	Sometimes	Sometimes	Never	Very Often	Very Often	No	No	No	No	No	Not at all	Not at all	Not at all	Not at all	Not at all	Rare, less than a day or two	Not at all	Not at all	Not at all	25-34	Multiple ethnicity / Other (please specify)	Latino American	Yes, Puerto Rican	Female
Yes, I agree and consent to participate in this study	Sometimes	Often	Very Often	Very Often	Very Often	Very Often		Rarely	Sometimes	Very Often	Rarely	Very Often	Sometimes	Sometimes	Very Often	Very Often	Very Often	Very Often	Sometimes		Sometimes	Very Often	Rarely	Very Often	Rarely	Sometimes	Very Often	Sometimes	Very Often	Very Often	No	Yes	Yes	Yes	No	Not at all	Not at all	Not at all	Not at all	Not at all	Not at all	Not at all	Rare, less than a day or two	Not at all	55-64	Black or African American		Yes, Puerto Rican	Female
Yes, I agree and consent to participate in this study	Often	Often	Often	Often	Sometimes	Sometimes	Rarely	Rarely	Sometimes	Never	Rarely	Sometimes	Rarely	Rarely	Very Often	Very Often	Often	Sometimes	Sometimes	Sometimes	Sometimes	Sometimes	Rarely	Often	Rarely	Sometimes	Sometimes	Rarely	Very Often	Often	No	Yes	No	No	No	Not at all	Rare, less than a day or two	Rare, less than a day or two	Rare, less than a day or two	Rare, less than a day or two	Rare, less than a day or two	Rare, less than a day or two	Rare, less than a day or two	Not at all	55-64	Black or African American		No, not of Hispanic, Latino, or Spanish origin	Female
Yes, I agree and consent to participate in this study	Often	Often	Very Often	Often	Sometimes	Often	Rarely	Rarely	Rarely	Rarely	Sometimes	Very Often	Rarely	Sometimes	Often	Often	Often	Sometimes	Sometimes	Often	Sometimes	Often	Rarely	Very Often	Rarely	Sometimes	Often	Sometimes	Very Often	Very Often	Yes	Yes	Yes	Yes	No	Several days	Several days	Several days	Rare, less than a day or two	Rare, less than a day or two	Nearly every day over the last 2 weeks	Nearly every day over the last 2 weeks	Nearly every day over the last 2 weeks	Several days	45-54	Black or African American		Yes, Puerto Rican	Prefer not to answer
Yes, I agree and consent to participate in this study	Often	Never	Very Often	Often	Never	Often	Sometimes	Never	Never	Rarely	Never	Very Often	Sometimes	Never	Never	Sometimes	Often	Often	Sometimes	Very Often	Rarely	Often	Never	Very Often	Never	Never	Often	Never	Very Often	Very Often
Yes, I agree and consent to participate in this study	Often	Rarely	Sometimes	Sometimes	Rarely	Sometimes	Never	Never	Never	Rarely	Sometimes	Often	Sometimes	Rarely	Often	Often	Often	Often	Rarely	Sometimes	Sometimes	Often	Rarely	Sometimes	Rarely	Sometimes	Often	Rarely	Often	Often	No	Yes	No	No	No	Not at all	Not at all	Not at all	Not at all	Not at all	Rare, less than a day or two	Rare, less than a day or two	Rare, less than a day or two	Not at all	35-44	Black or African American		No, not of Hispanic, Latino, or Spanish origin	Female
Yes, I agree and consent to participate in this study	Often	Very Often	Very Often	Very Often	Very Often	Very Often	Often	Never	Sometimes	Rarely	Very Often	Often	Never	Rarely	Very Often	Very Often	Often	Often	Sometimes	Very Often		Very Often	Rarely	Very Often	Never	Sometimes	Often	Rarely		Very Often	No	No	No	Yes	No	Not at all	Rare, less than a day or two	Not at all	Not at all	Not at all	Not at all	Not at all	Not at all	Not at all	35-44	White		Yes, another Hispanic, Latino, or Spanish origin	Female
Yes, I agree and consent to participate in this study	Often	Sometimes	Very Often	Very Often	Rarely	Very Often	Never	Never	Never	Never	Never	Very Often	Never	Never	Very Often	Very Often	Often	Very Often	Rarely	Very Often	Rarely	Very Often	Never	Very Often	Never	Rarely	Often	Never	Very Often	Very Often	No	No	No	No	No	Not at all	Not at all	Not at all	Not at all	Not at all	Not at all	Not at all	Not at all	Not at all	55-64	Asian		No, not of Hispanic, Latino, or Spanish origin	Female
Yes, I agree and consent to participate in this study	Often	Often	Very Often	Very Often	Sometimes	Very Often	Never	Never	Never	Never	Never	Very Often	Never	Never	Very Often	Very Often	Often	Very Often	Sometimes	Very Often	Rarely	Very Often	Never	Very Often	Never	Rarely	Often	Never	Very Often	Very Often	No	No	No	No	No	Not at all	Not at all	Not at all	Not at all	Not at all	Not at all	Not at all	Not at all	Not at all	45-54	Asian		No, not of Hispanic, Latino, or Spanish origin	Female
Yes, I agree and consent to participate in this study	Often	Rarely	Very Often	Often	Rarely	Often	Never	Never	Never	Never	Never	Very Often	Never	Never	Very Often	Very Often	Very Often	Very Often	Sometimes	Very Often	Sometimes	Very Often	Never	Very Often	Never	Never	Very Often	Never	Very Often	Very Often	No	No	No	No	No	Not at all	Not at all	Not at all	Not at all	Not at all	Several days	Several days	Several days	Rare, less than a day or two	55-64	Black or African American		No, not of Hispanic, Latino, or Spanish origin	Female
Yes, I agree and consent to participate in this study	Often	Rarely	Very Often	Often	Rarely	Never	Rarely	Never	Never	Rarely	Rarely	Very Often	Rarely	Rarely	Rarely	Often	Often	Very Often	Rarely	Often	Sometimes	Often	Rarely	Often	Rarely	Never	Often	Rarely	Very Often	Very Often	No	No	No	No	No	Not at all	Not at all	Rare, less than a day or two	Not at all	Not at all	Rare, less than a day or two	Rare, less than a day or two	Several days	Not at all	25-34	Asian		No, not of Hispanic, Latino, or Spanish origin	Female
Yes, I agree and consent to participate in this study	Often	Rarely	Sometimes	Often	Sometimes	Sometimes	Never	Rarely	Rarely	Sometimes	Sometimes	Sometimes	Rarely	Never	Often	Sometimes	Sometimes	Sometimes	Sometimes	Sometimes	Sometimes	Sometimes	Rarely	Often	Sometimes	Often	Often	Rarely	Often	Sometimes	No	No	No	No	No	Not at all	Not at all	Not at all	Not at all	Not at all	Rare, less than a day or two	Not at all	Rare, less than a day or two	Not at all	25-34	Asian		Don’t know	Female
Yes, I agree and consent to participate in this study	Sometimes	Sometimes	Very Often	Sometimes	Sometimes	Often	Rarely	Never	Never	Never	Sometimes	Very Often	Sometimes	Never	Sometimes	Sometimes	Sometimes	Sometimes	Sometimes	Very Often	Sometimes	Sometimes	Never	Very Often	Never	Sometimes	Sometimes	Never	Sometimes	Sometimes	No	No	No	No	No	Not at all	Not at all	Not at all	Not at all	Not at all	Not at all	Not at all	Nearly every day over the last 2 weeks	Not at all	55-64	Black or African American		No, not of Hispanic, Latino, or Spanish origin	Female
Yes, I agree and consent to participate in this study	Sometimes	Often	Sometimes	Often	Never	Very Often	Sometimes	Never	Sometimes	Very Often	Very Often	Very Often	Sometimes	Sometimes	Very Often	Very Often	Often	Very Often	Sometimes	Often	Sometimes	Often	Sometimes	Very Often	Sometimes	Rarely	Often	Sometimes	Very Often	Very Often	Yes	Yes	Yes	Yes	Yes	Nearly every day over the last 2 weeks	Nearly every day over the last 2 weeks	Nearly every day over the last 2 weeks	Several days	Not at all	Nearly every day over the last 2 weeks	Several days	Nearly every day over the last 2 weeks	Nearly every day over the last 2 weeks	45-54	Black or African American		No, not of Hispanic, Latino, or Spanish origin	Female
Yes, I agree and consent to participate in this study	Sometimes	Sometimes	Very Often	Very Often	Never	Often	Never	Never	Never	Never	Sometimes	Very Often	Sometimes	Rarely	Often	Very Often	Sometimes	Often	Rarely		Never	Often	Never	Often	Never	Sometimes	Often	Never	Very Often	Very Often	No	No	No	No	No	Not at all	Not at all	Not at all	Not at all	Not at all	Not at all	Rare, less than a day or two	Rare, less than a day or two	Not at all	65+	Black or African American		No, not of Hispanic, Latino, or Spanish origin	Female
Yes, I agree and consent to participate in this study	Often	Sometimes	Often	Sometimes	Sometimes	Often	Sometimes	Rarely	Sometimes	Sometimes	Sometimes	Often	Sometimes	Sometimes	Very Often	Often	Very Often	Very Often	Sometimes	Often	Sometimes	Often	Sometimes	Often	Sometimes	Sometimes	Often	Sometimes	Often	Often	Yes	No	Yes	Yes	Yes	Not at all	Rare, less than a day or two	Several days	Several days	Several days	Nearly every day over the last 2 weeks	Nearly every day over the last 2 weeks	Nearly every day over the last 2 weeks	Rare, less than a day or two	55-64	Asian		No, not of Hispanic, Latino, or Spanish origin	Prefer not to answer
Yes, I agree and consent to participate in this study	Sometimes	Sometimes	Often	Often	Sometimes	Sometimes	Rarely	Sometimes	Sometimes	Rarely	Sometimes	Often	Sometimes	Rarely	Sometimes	Often	Often	Sometimes	Sometimes	Often	Sometimes	Often	Rarely	Often	Sometimes	Sometimes	Often	Rarely	Often	Often	Yes	Yes	Yes	No	No	Not at all	Rare, less than a day or two	Not at all	Not at all	Not at all	Rare, less than a day or two	Several days	Several days	Not at all	35-44	Black or African American		Choose not to disclose	Female
Yes, I agree and consent to participate in this study	Often	Sometimes	Very Often	Often	Rarely	Very Often	Sometimes	Never	Never	Never	Never	Very Often	Rarely	Never	Very Often	Very Often	Very Often	Very Often	Never	Often	Rarely	Very Often	Never	Very Often	Rarely	Never	Often	Rarely	Very Often	Very Often	No	No	No	No	No
Yes, I agree and consent to participate in this study	Often	Often	Very Often	Often	Sometimes	Very Often	Rarely	Rarely	Rarely	Never	Rarely	Very Often	Sometimes		Very Often	Often	Very Often	Very Often	Sometimes	Very Often	Very Often	Sometimes	Rarely	Very Often	Rarely	Rarely	Often	Rarely	Very Often	Very Often	Yes	Yes	No	No	Yes	More than 7 days	Nearly every day over the last 2 weeks	Rare, less than a day or two	Rare, less than a day or two	Rare, less than a day or two	Nearly every day over the last 2 weeks	Nearly every day over the last 2 weeks	Rare, less than a day or two	Rare, less than a day or two	45-54	Asian		No, not of Hispanic, Latino, or Spanish origin	Female
Yes, I agree and consent to participate in this study	Often	Sometimes	Often	Often	Never	Never	Never	Never	Never	Rarely	Never	Very Often	Never	Never	Very Often	Often	Very Often	Very Often	Never	Often	Never	Very Often	Never	Very Often	Never	Never	Very Often	Never	Very Often	Very Often	No	No	No	No	No	Rare, less than a day or two	Not at all	Not at all	Not at all	Not at all	Rare, less than a day or two	Rare, less than a day or two	Not at all	Not at all
Yes, I agree and consent to participate in this study	Often	Often	Very Often	Very Often	Rarely	Very Often	Sometimes	Never	Rarely	Rarely	Never	Often	Never	Rarely	Very Often	Very Often	Very Often	Very Often	Rarely	Often	Sometimes	Very Often	Rarely	Often	Rarely	Sometimes	Often	Rarely	Often	Often	No	No	No	No	No	Not at all	Not at all	Not at all	Not at all	Not at all	Not at all	Not at all	Not at all	Not at all	55-64	Black or African American		No, not of Hispanic, Latino, or Spanish origin	Female
Yes, I agree and consent to participate in this study	Often	Often	Very Often	Often	Rarely	Sometimes	Never	Never	Sometimes	Sometimes	Never	Very Often	Never	Never	Often	Often	Often	Often	Rarely	Often	Rarely	Often	Never	Often	Never	Never	Often	Rarely	Very Often	Very Often	No		Yes	No	No	Not at all	Rare, less than a day or two	Several days	Not at all	Not at all	Several days	Several days	Several days	Not at all
Yes, I agree and consent to participate in this study	Often	Very Often	Very Often	Sometimes	Sometimes	Often	Rarely	Rarely	Sometimes	Rarely	Rarely	Often	Rarely	Rarely	Sometimes	Often	Often	Often	Sometimes	Very Often	Sometimes	Often	Rarely	Often	Never	Rarely	Often	Rarely	Very Often	Very Often	No	No	No	No	No	Not at all	Several days	Several days	Not at all	Not at all	Several days	Several days	More than 7 days	Not at all	35-44	Black or African American		No, not of Hispanic, Latino, or Spanish origin	Male
Yes, I agree and consent to participate in this study	Often		Very Often	Sometimes	Sometimes	Very Often		Rarely	Sometimes	Never	Rarely	Very Often	Rarely	Sometimes	Very Often	Often	Very Often	Often	Sometimes	Often	Often	Very Often	Rarely	Very Often	Rarely	Sometimes	Often		Very Often	Very Often	No	No	No	No	No	Rare, less than a day or two	Not at all	Several days	Not at all	Not at all	Nearly every day over the last 2 weeks	Several days	Several days	Not at all	45-54	Black or African American		No, not of Hispanic, Latino, or Spanish origin	Male
Yes, I agree and consent to participate in this study	Often	Rarely	Very Often	Very Often	Rarely	Very Often	Sometimes	Never	Never	Never	Very Often	Very Often	Never	Never	Never	Very Often	Very Often	Very Often	Never	Very Often	Never	Very Often	Never	Very Often	Never	Never	Very Often	Never	Very Often	Very Often	No	No	No	No	No	Not at all	Not at all	Not at all	Not at all	Not at all	Not at all	Not at all	Not at all	Not at all	55-64	Asian		No, not of Hispanic, Latino, or Spanish origin	Male
Yes, I agree and consent to participate in this study	Often	Rarely	Very Often	Often	Rarely	Very Often	Rarely	Never	Never	Never	Never	Often	Rarely	Never	Very Often	Very Often	Often	Often	Rarely	Very Often	Never	Very Often	Never	Very Often	Never	Never	Often	Never	Often	Often	Yes	Yes	No	No	No	Not at all	Rare, less than a day or two	Rare, less than a day or two	Rare, less than a day or two	Rare, less than a day or two	Not at all	Not at all	Rare, less than a day or two	Not at all	55-64			Yes, Puerto Rican	Female
Yes, I agree and consent to participate in this study	Often	Very Often	Very Often	Often	Rarely	Often	Sometimes	Never	Never	Never	Rarely	Very Often	Never	Never	Often	Very Often	Often	Often	Never	Very Often	Never	Very Often	Never	Very Often	Never	Never	Very Often	Never	Very Often	Very Often	No	No	No	No	No	Not at all	Not at all	Not at all	Not at all	Not at all	Not at all	Not at all	Not at all	Not at all	35-44	Black or African American		No, not of Hispanic, Latino, or Spanish origin	Female
Yes, I agree and consent to participate in this study	Often	Sometimes	Often	Often	Rarely	Sometimes	Never	Never	Rarely	Never	Never	Often	Never	Never	Never	Often	Often	Often	Rarely	Often	Never	Often	Never	Often	Never	Rarely	Often	Rarely	Often	Often	No	No	No	No	No	Not at all	Not at all	Not at all	Not at all	Not at all	Not at all	Not at all	Not at all	Not at all	45-54	Black or African American		Choose not to disclose	Female
Yes, I agree and consent to participate in this study	Often	Rarely	Very Often	Very Often	Rarely	Very Often	Never	Never	Never	Never	Rarely	Often	Never	Never	Very Often	Often	Very Often	Very Often	Never	Very Often	Sometimes	Very Often	Rarely	Very Often	Never	Sometimes	Often	Never	Very Often	Very Often	No	No	No	No	No	Not at all	Not at all	Not at all	Not at all	Not at all	Several days	Several days	Several days	Not at all	55-64	Black or African American		No, not of Hispanic, Latino, or Spanish origin	Female
Yes, I agree and consent to participate in this study	Often	Often	Very Often	Very Often	Never	Very Often	Never	Rarely	Sometimes	Never	Rarely	Very Often	Rarely	Never	Very Often	Often	Very Often	Often	Often	Often	Often	Very Often	Never	Very Often	Never	Very Often	Sometimes	Never	Very Often	Very Often	No	No	No	No	No	Not at all	Not at all	Not at all	Not at all	Not at all	Not at all	Not at all	Not at all	Not at all	45-54	White		Yes, another Hispanic, Latino, or Spanish origin	Female
Yes, I agree and consent to participate in this study	Often	Sometimes	Very Often	Very Often	Sometimes		Rarely	Rarely	Sometimes	Sometimes	Sometimes	Very Often	Rarely	Sometimes	Often	Often	Often	Often	Sometimes	Very Often	Rarely	Very Often	Rarely	Very Often	Never	Rarely	Sometimes	Rarely	Very Often	Very Often	Yes	Yes	No	No	No	Not at all	Several days	Rare, less than a day or two	Rare, less than a day or two	Rare, less than a day or two	Rare, less than a day or two	Rare, less than a day or two	Rare, less than a day or two	Not at all	45-54	Black or African American		Choose not to disclose	Male
Yes, I agree and consent to participate in this study	Often	Sometimes	Very Often	Very Often	Sometimes	Very Often	Rarely	Never	Sometimes	Sometimes	Rarely	Very Often	Rarely	Rarely	Very Often	Very Often	Very Often	Very Often	Sometimes	Very Often	Sometimes	Very Often	Never	Very Often	Sometimes	Sometimes	Very Often	Never	Very Often	Very Often	No	Yes	No	No	Yes	Several days	Nearly every day over the last 2 weeks	Nearly every day over the last 2 weeks	Several days	Several days	Nearly every day over the last 2 weeks	Nearly every day over the last 2 weeks	Nearly every day over the last 2 weeks	Nearly every day over the last 2 weeks	55-64	Multiple ethnicity / Other (please specify)	Latino	Yes, another Hispanic, Latino, or Spanish origin	Male
Yes, I agree and consent to participate in this study	Often	Sometimes	Often	Often	Sometimes	Often	Rarely	Never	Sometimes	Rarely	Sometimes	Often	Rarely	Rarely	Very Often	Often		Often	Sometimes	Often	Sometimes	Often	Rarely	Often	Rarely	Rarely	Often	Sometimes	Often	Often	No	No	No	No	No	Not at all	Rare, less than a day or two	Not at all	Not at all	Not at all	Rare, less than a day or two	Rare, less than a day or two	Several days	Not at all	55-64	Asian		No, not of Hispanic, Latino, or Spanish origin	Female
Yes, I agree and consent to participate in this study	Sometimes	Very Often	Very Often	Very Often	Sometimes	Sometimes	Sometimes	Never	Sometimes	Sometimes	Sometimes	Very Often	Very Often	Often	Often	Often	Very Often	Very Often	Often	Very Often	Sometimes	Very Often	Very Often	Very Often	Very Often	Rarely	Sometimes	Often	Very Often	Very Often	No	Yes	No	Yes	No	Nearly every day over the last 2 weeks	Nearly every day over the last 2 weeks	Nearly every day over the last 2 weeks	Nearly every day over the last 2 weeks	Nearly every day over the last 2 weeks	Nearly every day over the last 2 weeks	Nearly every day over the last 2 weeks	Nearly every day over the last 2 weeks	Nearly every day over the last 2 weeks	45-54	Multiple ethnicity / Other (please specify)	hispanic	Yes, another Hispanic, Latino, or Spanish origin	Female
Yes, I agree and consent to participate in this study	Often	Rarely	Very Often	Often	Very Often	Often	Rarely	Never	Rarely	Rarely	Rarely	Often	Rarely	Rarely	Often	Sometimes	Often	Often	Often		Sometimes	Sometimes	Never	Sometimes	Never	Often	Sometimes	Never	Often	Often	No	No	No	No	No	Several days	Rare, less than a day or two	Rare, less than a day or two	Not at all	Rare, less than a day or two	Several days	Rare, less than a day or two	Several days	Several days	25-34	White		No, not of Hispanic, Latino, or Spanish origin	Female
Yes, I agree and consent to participate in this study	Often	Very Often	Very Often	Often	Sometimes	Very Often	Sometimes	Sometimes	Sometimes	Rarely	Sometimes	Often	Sometimes	Sometimes	Very Often	Often	Often	Very Often	Sometimes	Often	Sometimes	Very Often	Sometimes	Often	Sometimes	Sometimes	Sometimes	Very Often	Often	Often	Yes	Yes	No	Yes	Yes	Several days	More than 7 days	Rare, less than a day or two	Rare, less than a day or two	Rare, less than a day or two	Rare, less than a day or two	Several days	Several days	Several days	25-34	Black or African American		No, not of Hispanic, Latino, or Spanish origin	Female
Yes, I agree and consent to participate in this study	Often	Sometimes	Often	Often	Rarely	Often	Sometimes	Never	Never	Never	Rarely	Often	Never	Rarely	Often	Often	Often	Often	Sometimes	Often	Rarely	Often	Never	Often	Never	Sometimes	Often	Sometimes	Often	Very Often
Yes, I agree and consent to participate in this study	Often	Sometimes	Very Often	Sometimes	Rarely	Sometimes	Rarely	Rarely	Sometimes	Sometimes	Sometimes	Often	Rarely	Sometimes	Often	Sometimes	Often	Often	Sometimes	Sometimes	Often	Often	Rarely	Very Often	Sometimes	Sometimes	Sometimes	Sometimes	Very Often	Often	Yes	No	No	Yes	No	Rare, less than a day or two	Several days	Rare, less than a day or two	Not at all	Rare, less than a day or two	Several days	Rare, less than a day or two	Rare, less than a day or two	Rare, less than a day or two	25-34	Multiple ethnicity / Other (please specify)	Caribbean	No, not of Hispanic, Latino, or Spanish origin	Female
Yes, I agree and consent to participate in this study	Often	Often	Very Often	Very Often	Often	Often	Often	Sometimes	Never	Rarely	Rarely	Often	Never	Rarely	Often	Often	Often	Often	Sometimes	Often	Sometimes	Often	Rarely	Often	Often	Often	Often	Rarely	Very Often	Very Often	Yes	Yes	No	No	No	Not at all	Not at all	Not at all	Rare, less than a day or two	Not at all	Rare, less than a day or two	Several days	Nearly every day over the last 2 weeks	Rare, less than a day or two	35-44	Black or African American		No, not of Hispanic, Latino, or Spanish origin	Female
Yes, I agree and consent to participate in this study	Often	Sometimes	Very Often	Often	Rarely	Often	Rarely	Rarely		Rarely	Rarely	Often	Sometimes	Sometimes	Often	Often	Sometimes	Sometimes	Often	Often	Rarely	Often	Rarely	Very Often	Rarely	Sometimes	Often	Rarely	Very Often	Often	No	No	No	No	No	Rare, less than a day or two	Several days	Several days	Rare, less than a day or two	Not at all	Several days	Several days	Several days	Not at all	65+	White		Yes, Puerto Rican	Female
Yes, I agree and consent to participate in this study	Often	Sometimes	Often	Often	Rarely	Often	Sometimes	Rarely	Never	Rarely	Rarely	Very Often	Never	Rarely	Never	Often	Very Often	Very Often	Rarely	Often	Rarely	Often	Never	Very Often	Never	Rarely	Sometimes	Never	Very Often	Often	No	No	No	No	No	Not at all	Not at all	Not at all	Not at all	Not at all	Rare, less than a day or two	Rare, less than a day or two	Rare, less than a day or two	Not at all	35-44	Asian		No, not of Hispanic, Latino, or Spanish origin	Female
Yes, I agree and consent to participate in this study	Rarely	Sometimes		Very Often	Sometimes	Never	Very Often	Never	Sometimes	Often	Sometimes	Very Often	Sometimes	Never	Sometimes	Very Often	Rarely	Sometimes	Never	Very Often	Sometimes	Very Often	Very Often	Very Often	Never	Never	Very Often	Never	Very Often	Very Often	No	Yes	Yes	No	No	Not at all	Not at all	Not at all	Not at all	Several days	Several days	More than 7 days		Several days	45-54	Black or African American		No, not of Hispanic, Latino, or Spanish origin	Female
Yes, I agree and consent to participate in this study	Rarely	Sometimes	Very Often	Very Often	Sometimes	Never	Very Often	Never	Sometimes	Often	Sometimes	Very Often	Sometimes	Never	Sometimes	Very Often	Rarely	Sometimes	Never	Very Often	Sometimes	Very Often	Very Often	Very Often	Never	Never	Very Often	Never	Very Often	Very Often	No	Yes	Yes	No	No	Not at all	Not at all	Not at all	Not at all	Several days	Several days	More than 7 days	Several days	Not at all	45-54	Black or African American		No, not of Hispanic, Latino, or Spanish origin	Female
Yes, I agree and consent to participate in this study	Often	Often	Very Often	Very Often		Very Often	Never	Never	Never	Never	Never	Very Often	Never	Never		Very Often	Often	Very Often	Very Often	Very Often	Often	Very Often	Never	Very Often	Never	Often	Very Often	Never	Very Often	Very Often	No	No	No	No	No	Not at all	Not at all	Not at all	Not at all	Not at all	Not at all	Not at all	Not at all	Not at all	35-44	Multiple ethnicity / Other (please specify)	Hispanic	Yes, another Hispanic, Latino, or Spanish origin	Female
Yes, I agree and consent to participate in this study	Often	Rarely	Very Often	Sometimes	Rarely	Often	Never	Never	Sometimes	Never	Never	Often	Rarely	Rarely	Very Often	Often	Often	Sometimes	Sometimes	Very Often	Sometimes	Very Often	Rarely	Very Often	Rarely	Sometimes	Often	Never	Very Often	Very Often	No	No	No	No	No	Not at all	Not at all	Not at all	Not at all	Not at all	Not at all	Not at all	Not at all	Not at all	35-44	Black or African American		No, not of Hispanic, Latino, or Spanish origin	Female
Yes, I agree and consent to participate in this study	Often	Sometimes	Often	Often	Rarely	Sometimes	Rarely	Rarely	Rarely	Never	Never	Very Often	Never	Never	Often	Often	Often	Often	Rarely	Often	Rarely	Often	Never	Often	Never	Rarely	Often	Rarely	Often	Often	No	No	No	No	No	Not at all	Not at all	Not at all	Not at all	Not at all	Not at all	Not at all	Not at all	Not at all	25-34	Asian		No, not of Hispanic, Latino, or Spanish origin	Female
Yes, I agree and consent to participate in this study	Rarely	Very Often	Often	Sometimes	Sometimes	Sometimes	Rarely	Very Often	Very Often	Often	Often	Sometimes	Very Often	Very Often	Very Often	Sometimes	Sometimes	Sometimes	Very Often	Often	Very Often	Often	Often	Sometimes	Often	Often	Sometimes	Rarely	Very Often	Often	Yes	Yes	Yes	Yes	Yes	Several days	Nearly every day over the last 2 weeks	Several days	Nearly every day over the last 2 weeks	Nearly every day over the last 2 weeks	Nearly every day over the last 2 weeks	Nearly every day over the last 2 weeks	Nearly every day over the last 2 weeks	Several days	35-44	Black or African American		No, not of Hispanic, Latino, or Spanish origin	Female
Yes, I agree and consent to participate in this study	Often	Sometimes	Very Often	Sometimes	Rarely	Rarely	Sometimes	Rarely	Sometimes	Rarely	Rarely	Very Often	Never	Rarely	Often	Often	Sometimes	Often	Rarely	Very Often	Sometimes	Often	Very Often	Very Often	Rarely	Rarely	Often	Rarely	Very Often	Very Often	No	No	Yes	Yes	No	Not at all	Rare, less than a day or two	Rare, less than a day or two	Not at all	Not at all	Rare, less than a day or two	Rare, less than a day or two	Not at all	Not at all	45-54	Multiple ethnicity / Other (please specify)	HISPANIC		Female
Yes, I agree and consent to participate in this study	Often	Often	Very Often	Sometimes	Sometimes	Often	Often	Sometimes	Sometimes	Sometimes	Sometimes	Often	Sometimes	Rarely	Often	Sometimes	Often	Often	Often	Often	Sometimes	Very Often	Rarely	Very Often	Rarely	Often	Often	Sometimes	Often	Often	Yes	No	No	No	No	Several days	Several days	Several days	Rare, less than a day or two	Several days	Several days	Several days	Rare, less than a day or two	Rare, less than a day or two	55-64	White		No, not of Hispanic, Latino, or Spanish origin	Male
Yes, I agree and consent to participate in this study	Often	Very Often	Very Often	Often	Sometimes	Very Often	Often	Rarely	Often	Rarely	Sometimes	Very Often	Often	Often	Very Often	Often	Very Often	Very Often	Sometimes	Very Often	Often	Often	Rarely	Often	Often	Rarely	Often	Rarely	Very Often	Very Often	No	No	No	No	No	More than 7 days	Several days	Nearly every day over the last 2 weeks	Rare, less than a day or two	Several days	More than 7 days	More than 7 days	Nearly every day over the last 2 weeks	Not at all	55-64	Multiple ethnicity / Other (please specify)	Puerto Rician	Yes, Puerto Rican	Female
Yes, I agree and consent to participate in this study	Often	Sometimes	Often	Sometimes	Rarely	Sometimes	Never	Never	Never	Never	Rarely	Often	Never	Never	Never	Often	Often	Often	Rarely	Often	Never	Very Often	Never	Very Often	Never	Never	Never	Never	Very Often	Very Often	No	No	No	No	No	Not at all	Not at all	Not at all	Not at all	Not at all	Rare, less than a day or two	Rare, less than a day or two	Not at all	Not at all	55-64	Black or African American		No, not of Hispanic, Latino, or Spanish origin	Male
	Often	Sometimes	Very Often	Sometimes	Never	Rarely	Rarely	Never	Never	Never	Never	Very Often	Never	Never	Often	Very Often	Very Often	Very Often	Rarely	Often	Never	Very Often	Never	Very Often	Never	Rarely	Very Often	Never	Very Often	Very Often	No	No	No	No	No	Not at all	Not at all	Rare, less than a day or two	Not at all	Not at all	Rare, less than a day or two	Not at all	Not at all	Not at all	45-54	Multiple ethnicity / Other (please specify)	Spanish/ latina	Yes, another Hispanic, Latino, or Spanish origin	Female
Yes, I agree and consent to participate in this study	Often	Rarely	Very Often	Very Often	Never	Never	Never		Rarely	Never	Never		Rarely	Never	Rarely	Very Often	Very Often	Often	Rarely	Often	Never	Often	Rarely	Very Often	Never	Never	Often	Rarely	Very Often	Very Often	No	No	No	No	No	Not at all	Not at all	Rare, less than a day or two	Not at all	Not at all	Rare, less than a day or two	Rare, less than a day or two	Rare, less than a day or two	Rare, less than a day or two	45-54	Black or African American		Don’t know	Female
Yes, I agree and consent to participate in this study	Often	Sometimes	Very Often	Very Often	Sometimes	Very Often	Sometimes	Never	Sometimes	Never	Never	Very Often	Sometimes	Sometimes	Very Often	Very Often	Very Often	Very Often	Never	Very Often	Rarely	Very Often	Sometimes	Very Often	Never	Never	Often	Never	Very Often	Very Often	No	Yes	No	No	No	Not at all	Not at all	Not at all	Not at all	Not at all	Not at all	Not at all	Nearly every day over the last 2 weeks	Not at all	45-54	White		Yes, Puerto Rican	Female
Yes, I agree and consent to participate in this study	Often	Sometimes	Very Often	Often	Rarely	Often	Rarely	Never	Rarely	Sometimes	Rarely	Often	Rarely	Rarely	Often	Often	Often	Often	Often	Often	Often	Often	Rarely	Often	Never	Very Often	Often	Rarely	Often	Very Often	No	No	No	No	No	Not at all	Not at all	Not at all	Not at all	Not at all	Rare, less than a day or two	Not at all	Nearly every day over the last 2 weeks	Not at all	55-64	Black or African American		No, not of Hispanic, Latino, or Spanish origin	Female
Yes, I agree and consent to participate in this study	Often	Sometimes	Very Often	Very Often	Never	Often	Rarely	Never	Never		Never	Often	Never	Never	Never	Often	Very Often	Very Often	Rarely	Often	Rarely	Very Often	Never	Very Often	Never	Rarely	Very Often	Rarely	Very Often	Very Often	No	No	No	No	No	Not at all	Not at all	Not at all	Not at all	Not at all	Nearly every day over the last 2 weeks	Not at all	Rare, less than a day or two	Not at all	65+	Asian		No, not of Hispanic, Latino, or Spanish origin	Female
Yes, I agree and consent to participate in this study	Often	Often	Very Often	Very Often	Often	Often	Sometimes	Rarely	Sometimes	Sometimes	Rarely	Often	Sometimes	Rarely	Very Often	Often	Often	Often	Very Often	Often	Sometimes	Very Often	Sometimes	Often	Rarely	Sometimes	Very Often	Never	Very Often	Often	No	Yes	No	Yes	No	Not at all	Not at all	Not at all	Not at all	Not at all	Not at all	Not at all	Not at all	Not at all	45-54	Black or African American		No, not of Hispanic, Latino, or Spanish origin	Male
Yes, I agree and consent to participate in this study	Often	Often	Often	Often	Rarely	Often	Rarely	Rarely	Rarely	Rarely	Sometimes	Sometimes	Rarely	Rarely	Often	Often	Often	Often	Sometimes	Often	Rarely	Often	Rarely	Often	Never	Sometimes	Sometimes	Rarely	Often	Often	No	No	No	No	No	Not at all	Not at all	Not at all	Not at all	Not at all	Rare, less than a day or two	Not at all	Not at all	Not at all	35-44	White		No, not of Hispanic, Latino, or Spanish origin	Male
Yes, I agree and consent to participate in this study	Often	Never	Often	Often	Never	Often	Sometimes	Rarely	Sometimes	Sometimes	Sometimes	Often	Sometimes	Sometimes	Sometimes	Often	Often	Often	Often	Often	Sometimes	Often	Sometimes	Sometimes	Rarely	Sometimes	Often	Sometimes	Very Often	Often	Yes	Yes	Yes	No		Rare, less than a day or two	Several days	Rare, less than a day or two	Several days	Several days	Several days	Several days	Several days	Several days	45-54	White		Yes, another Hispanic, Latino, or Spanish origin	Male
Yes, I agree and consent to participate in this study	Often		Very Often	Often	Sometimes	Very Often	Never	Never	Never	Rarely	Sometimes	Very Often	Never	Never	Rarely	Often	Often	Often	Rarely	Very Often	Sometimes	Very Often	Never	Very Often	Never	Sometimes	Often	Never	Often	Very Often	No	No	No	No	No	Not at all	Not at all	Not at all	Not at all	Not at all	Not at all	Not at all	Rare, less than a day or two	Not at all	35-44	Asian		No, not of Hispanic, Latino, or Spanish origin	Female
Yes, I agree and consent to participate in this study	Often	Very Often	Very Often	Often	Rarely		Never	Never	Never	Never	Never	Often	Rarely	Never		Very Often	Often	Often	Sometimes	Very Often	Sometimes	Often	Never	Very Often	Never		Very Often	Sometimes	Very Often	Often	No	No	No	No	No	Not at all	Not at all	Not at all	Not at all	Not at all	Not at all	Rare, less than a day or two	Not at all	Not at all	25-34			No, not of Hispanic, Latino, or Spanish origin	Female
Yes, I agree and consent to participate in this study	Often	Often	Often	Often	Never	Very Often	Never	Never	Never	Never	Never	Very Often	Never	Never	Often	Often	Very Often	Very Often	Very Often	Very Often	Never	Very Often	Sometimes	Very Often	Never	Never	Very Often	Never	Very Often	Very Often	No	No	Yes	No	No	Rare, less than a day or two	Rare, less than a day or two	Not at all	Not at all	Not at all	Not at all	Not at all	Nearly every day over the last 2 weeks	Not at all	45-54	Asian		No, not of Hispanic, Latino, or Spanish origin	Female
Yes, I agree and consent to participate in this study	Often	Rarely	Very Often	Sometimes	Never	Often	Never	Never	Never	Never		Often	Never	Never	Often	Often	Often	Sometimes	Sometimes	Often	Rarely	Often	Never	Very Often	Never	Never	Sometimes	Never	Very Often	Sometimes	No	No	No	No	No	Not at all	Not at all	Not at all	Not at all	Not at all	Not at all	Not at all	Not at all	Not at all	55-64	Black or African American		No, not of Hispanic, Latino, or Spanish origin	Female
Yes, I agree and consent to participate in this study	Often	Sometimes	Often	Often	Sometimes	Sometimes	Sometimes	Sometimes	Sometimes	Sometimes	Sometimes	Often	Sometimes	Rarely	Sometimes	Rarely	Sometimes	Often	Sometimes	Often	Sometimes	Sometimes	Rarely	Sometimes	Rarely	Very Often	Rarely	Rarely	Often	Often	No	Yes	No	Yes	Yes	Not at all	Several days	Not at all	Several days	Rare, less than a day or two	Not at all	Not at all	Several days	Not at all	25-34			Choose not to disclose	Prefer not to answer
Yes, I agree and consent to participate in this study	Often	Rarely	Often	Often	Rarely	Sometimes	Sometimes	Rarely	Never	Rarely	Sometimes	Often	Rarely	Rarely	Rarely	Sometimes	Sometimes	Sometimes	Very Often	Sometimes	Often	Sometimes	Rarely	Often	Rarely	Often	Sometimes	Sometimes	Sometimes	Often	No	No	No	No	No	Not at all	Not at all	Not at all	Not at all	Not at all	Not at all	Several days	Rare, less than a day or two	Not at all	25-34	White		No, not of Hispanic, Latino, or Spanish origin	Male
Yes, I agree and consent to participate in this study	Often	Often	Often	Often	Sometimes	Sometimes	Sometimes	Sometimes	Sometimes	Sometimes	Sometimes	Sometimes	Rarely	Sometimes	Sometimes	Often	Often	Often	Rarely	Often	Sometimes	Often	Rarely	Often	Sometimes	Sometimes	Sometimes	Sometimes	Often	Often	No	No	No	No	No	Rare, less than a day or two	Rare, less than a day or two	Rare, less than a day or two	Rare, less than a day or two	Not at all	Rare, less than a day or two	Rare, less than a day or two	Rare, less than a day or two	Rare, less than a day or two	45-54	Asian			Female
Yes, I agree and consent to participate in this study	Often	Sometimes	Often	Often	Rarely	Often	Rarely	Sometimes	Sometimes	Sometimes	Rarely	Often	Never	Rarely	Often	Often	Often	Often	Sometimes	Often	Sometimes	Often	Never	Often	Rarely	Sometimes	Often	Rarely	Very Often	Often	No	No	No	No	No	Not at all	Rare, less than a day or two	Not at all	Not at all	Not at all	Not at all	Rare, less than a day or two	Not at all	Not at all	18-24	Black or African American		No, not of Hispanic, Latino, or Spanish origin	Female
Yes, I agree and consent to participate in this study	Often	Never	Very Often	Often	Never	Often	Never	Never	Never	Never	Never	Very Often	Never	Never	Very Often	Often	Often	Often	Rarely	Often	Sometimes	Very Often	Never	Very Often	Never	Rarely	Often	Rarely	Very Often	Very Often	No	No	No	No	No	Not at all	Not at all	Not at all	Not at all	Not at all	Not at all	Not at all	Not at all	Not at all	35-44	Black or African American		Choose not to disclose	Female
Yes, I agree and consent to participate in this study	Often	Often	Often	Very Often	Rarely	Often	Rarely	Never	Sometimes	Rarely	Sometimes		Never		Very Often	Often	Sometimes	Very Often	Often	Sometimes	Sometimes	Very Often	Never	Very Often	Never	Very Often	Often	Rarely	Often	Very Often	Yes	Yes	Yes	No	Yes	Not at all	Rare, less than a day or two		Rare, less than a day or two	Not at all	Not at all	Not at all	Rare, less than a day or two	Not at all	45-54	Black or African American		No, not of Hispanic, Latino, or Spanish origin	Female
Yes, I agree and consent to participate in this study	Often	Often	Very Often	Very Often	Rarely	Sometimes	Sometimes	Never	Sometimes	Never	Never	Very Often	Sometimes	Sometimes	Never	Rarely	Often	Very Often	Never	Very Often	Never	Very Often	Never	Very Often	Never	Never	Sometimes	Never	Very Often	Very Often	No	Yes	No	No	No	Rare, less than a day or two	Rare, less than a day or two	Rare, less than a day or two	Not at all	Not at all	Several days	Several days	Rare, less than a day or two	Rare, less than a day or two	45-54	Multiple ethnicity / Other (please specify)	puertorican	Yes, Puerto Rican	Female
Yes, I agree and consent to participate in this study	Sometimes	Rarely	Very Often	Sometimes	Never	Very Often	Never	Never	Rarely	Never	Never	Very Often	Never	Never	Very Often	Very Often	Often	Very Often	Never	Very Often	Sometimes	Very Often	Rarely	Very Often	Never	Sometimes	Often	Never	Very Often	Very Often	No	No	No	No	No	Not at all	Not at all	Not at all	Not at all	Not at all	Not at all	Not at all	Not at all	Rare, less than a day or two	65+	Multiple ethnicity / Other (please specify)	english speaking jamaican ( american citizen)_		Female
Yes, I agree and consent to participate in this study	Often	Very Often	Sometimes	Often	Rarely	Often	Never	Never	Rarely	Sometimes	Rarely	Often	Never	Never	Very Often	Often	Often	Often	Sometimes	Often	Sometimes	Often	Never	Very Often	Never	Rarely	Often	Never	Very Often	Often	No	No	No	No	No	Not at all	Not at all	Not at all	Not at all	Not at all	Rare, less than a day or two	Rare, less than a day or two	Rare, less than a day or two	Not at all	45-54	Black or African American		No, not of Hispanic, Latino, or Spanish origin	Male
Yes, I agree and consent to participate in this study	Often	Very Often	Very Often	Often	Sometimes	Very Often	Sometimes	Often	Often	Very Often	Very Often	Often	Sometimes	Often	Often	Very Often	Often	Sometimes	Very Often	Very Often	Often	Very Often	Very Often	Very Often	Often	Very Often	Often	Rarely	Very Often	Often	Yes	Yes	Yes	Yes	No	Several days	Nearly every day over the last 2 weeks	More than 7 days	More than 7 days	More than 7 days	Nearly every day over the last 2 weeks	Nearly every day over the last 2 weeks	More than 7 days	Several days	25-34	Black or African American		Yes, another Hispanic, Latino, or Spanish origin	Female
Yes, I agree and consent to participate in this study	Often	Very Often	Very Often	Sometimes	Rarely	Sometimes	Sometimes	Sometimes	Sometimes	Often	Often	Very Often	Sometimes	Never	Often	Often	Often	Rarely	Very Often	Often	Very Often	Rarely	Never	Very Often	Never	Very Often	Sometimes	Never	Very Often	Often	No	Yes	No	Yes	Yes	Not at all	Rare, less than a day or two	Not at all	Not at all	Not at all	Several days	Several days	Nearly every day over the last 2 weeks	Nearly every day over the last 2 weeks	25-34	Asian		No, not of Hispanic, Latino, or Spanish origin	Male
Yes, I agree and consent to participate in this study	Often	Very Often	Very Often	Often	Sometimes	Often	Rarely	Sometimes	Sometimes	Rarely	Rarely	Often	Rarely	Rarely	Often	Often	Often	Often	Sometimes	Sometimes	Sometimes	Often	Rarely	Often	Rarely	Rarely	Often	Rarely	Often	Often	No	No	No	No	No	Not at all	Not at all	Not at all	Not at all	Not at all	Not at all	Several days	Not at all	Not at all	35-44	White		No, not of Hispanic, Latino, or Spanish origin	Female
Yes, I agree and consent to participate in this study	Often	Sometimes	Very Often	Very Often	Often	Very Often	Very Often	Rarely	Sometimes	Never	Sometimes	Very Often	Never	Rarely	Very Often	Sometimes	Very Often	Very Often	Sometimes	Often	Rarely	Very Often	Never	Very Often	Never	Sometimes	Sometimes	Never	Very Often	Very Often	No	No	Yes	No	No	Rare, less than a day or two	Several days	Several days	Not at all	Rare, less than a day or two	Nearly every day over the last 2 weeks	Nearly every day over the last 2 weeks	Nearly every day over the last 2 weeks	Rare, less than a day or two	55-64	Black or African American		No, not of Hispanic, Latino, or Spanish origin	Female
Yes, I agree and consent to participate in this study	Often	Sometimes	Rarely	Rarely	Rarely	Rarely	Never	Never	Never	Very Often	Never	Sometimes	Never	Never	Sometimes	Rarely	Sometimes	Rarely	Often	Never	Often	Never	Never	Sometimes	Never	Often	Often	Sometimes	Sometimes	Sometimes	No	No	No	Yes	No	Not at all	Not at all	Not at all	Not at all	Not at all	Rare, less than a day or two	Rare, less than a day or two	Not at all	Not at all	35-44	Asian		No, not of Hispanic, Latino, or Spanish origin	Male
Yes, I agree and consent to participate in this study	Often	Never	Often	Often	Never	Sometimes	Never	Never	Never	Never	Never	Often	Rarely	Rarely	Often	Often	Often	Often	Rarely	Often	Sometimes	Often	Never	Often	Never	Sometimes	Often	Never	Often	Very Often	No	No	No	No	No	Not at all	Not at all	Not at all	Not at all	Not at all	Rare, less than a day or two	Rare, less than a day or two	Not at all	Not at all	65+	White		No, not of Hispanic, Latino, or Spanish origin	Female
Yes, I agree and consent to participate in this study	Often	Sometimes	Very Often	Sometimes	Rarely	Sometimes	Sometimes	Rarely	Rarely	Rarely	Sometimes	Very Often	Never	Never	Sometimes	Very Often	Often	Often	Rarely	Very Often	Rarely	Often	Rarely	Very Often	Rarely	Rarely	Often	Rarely	Often	Very Often	No	No	No	No	No	Not at all	Not at all	Not at all	Rare, less than a day or two	Not at all	Not at all	Not at all	Not at all	Not at all	35-44	Asian		No, not of Hispanic, Latino, or Spanish origin	Male
Yes, I agree and consent to participate in this study	Often	Often	Very Often	Very Often	Often	Often	Sometimes	Sometimes	Sometimes	Sometimes	Sometimes	Often	Sometimes	Rarely	Very Often	Often	Often	Often	Sometimes	Often	Rarely	Often	Rarely	Often	Rarely	Rarely	Rarely	Rarely	Very Often	Very Often	No	No		No	No	Not at all	Several days	Several days	Rare, less than a day or two	Rare, less than a day or two	Rare, less than a day or two	Rare, less than a day or two	Rare, less than a day or two	Rare, less than a day or two	55-64	Black or African American		No, not of Hispanic, Latino, or Spanish origin	Female
Yes, I agree and consent to participate in this study	Often	Sometimes	Often	Sometimes	Sometimes	Often	Rarely	Rarely	Rarely	Rarely	Rarely	Sometimes	Rarely	Never	Sometimes	Often	Often	Often	Sometimes	Sometimes	Sometimes	Often	Rarely	Often	Never	Rarely	Often	Rarely	Often	Often	No	No	Yes	Yes	No	Not at all	Not at all	Not at all	Not at all	Not at all	Not at all	Not at all	Rare, less than a day or two	Not at all	35-44	Asian		No, not of Hispanic, Latino, or Spanish origin	Female
Yes, I agree and consent to participate in this study	Often	Sometimes	Often	Sometimes	Never	Sometimes	Sometimes	Rarely	Sometimes	Rarely	Rarely	Often	Rarely	Rarely	Very Often	Often	Often	Often	Sometimes	Often	Sometimes	Often	Never	Often	Rarely	Sometimes	Sometimes	Rarely	Very Often	Very Often	Yes	Yes	No	Yes	No	Not at all	Rare, less than a day or two	Not at all	Rare, less than a day or two	Not at all	Not at all	Rare, less than a day or two	Rare, less than a day or two	Not at all	25-34	White		No, not of Hispanic, Latino, or Spanish origin	Male
Yes, I agree and consent to participate in this study	Often	Never	Often	Often	Sometimes	Sometimes	Never	Never	Never	Never	Never	Often	Never	Never	Very Often	Often	Often	Often	Never	Often	Never	Often	Never	Often	Never	Never	Often	Never	Often	Often	No	No	No	No	No	Not at all	Not at all	Not at all	Not at all	Not at all	Not at all	Not at all	Not at all	Not at all	65+	Black or African American		No, not of Hispanic, Latino, or Spanish origin	Female
Yes, I agree and consent to participate in this study	Very Often	Rarely	Very Often	Very Often	Rarely	Never	Never	Never	Never	Never	Never	Very Often	Never			Very Often	Very Often	Sometimes	Never	Very Often	Never	Very Often	Never	Very Often	Never	Never	Very Often	Rarely	Very Often	Very Often	No	No		No	No	Not at all	Not at all	Several days	Not at all	Not at all	Not at all	Rare, less than a day or two	Not at all	Not at all	35-44	Black or African American		No, not of Hispanic, Latino, or Spanish origin	Female
Yes, I agree and consent to participate in this study	Often	Often	Often	Sometimes	Rarely	Sometimes	Sometimes	Never	Rarely	Sometimes	Rarely	Often	Never	Never	Often	Rarely	Often	Often	Sometimes	Often	Sometimes	Often	Rarely	Often	Never	Rarely	Often	Never	Often	Often	No	No	No	No	Yes	Not at all	Rare, less than a day or two	Not at all	Rare, less than a day or two	Not at all	Not at all	Not at all	Rare, less than a day or two	Not at all	25-34	Multiple ethnicity / Other (please specify)	Latino	Yes, another Hispanic, Latino, or Spanish origin	Male
Yes, I agree and consent to participate in this study	Often	Rarely	Very Often	Often	Sometimes	Sometimes	Rarely	Never	Rarely	Never	Rarely	Very Often	Rarely	Rarely	Very Often	Often	Often	Often	Rarely	Often	Rarely	Very Often	Rarely	Often	Rarely	Often	Often	Rarely	Often	Often	No	No	No	No	No	Rare, less than a day or two	Not at all	Not at all	Not at all	Not at all	Rare, less than a day or two	Not at all	Not at all	Not at all	25-34	Black or African American		No, not of Hispanic, Latino, or Spanish origin	Female
Yes, I agree and consent to participate in this study	Often	Very Often	Very Often	Often	Sometimes	Very Often	Sometimes	Rarely	Rarely	Never	Sometimes	Very Often	Rarely	Rarely	Very Often	Often	Often	Often	Sometimes	Very Often	Sometimes	Very Often	Rarely	Very Often	Never	Often	Often	Sometimes	Very Often	Often	No	No	No	No	No	Not at all	Not at all	Not at all	Not at all	Not at all	Several days	Several days	More than 7 days	Not at all	35-44	Black or African American		No, not of Hispanic, Latino, or Spanish origin	Female
Yes, I agree and consent to participate in this study	Often	Rarely	Very Often	Often	Sometimes	Often	Rarely	Rarely	Rarely	Rarely	Rarely	Often	Rarely	Rarely	Often	Sometimes	Often	Often	Rarely	Often	Sometimes	Often	Rarely	Often	Rarely	Rarely	Often	Rarely	Often	Often	No	No	Yes	No	No	Not at all	Rare, less than a day or two	Not at all	Not at all	Rare, less than a day or two	Rare, less than a day or two	Rare, less than a day or two	Rare, less than a day or two	Not at all	35-44	White		Yes, Puerto Rican	Female
Yes, I agree and consent to participate in this study	Often	Often	Very Often	Often	Never	Very Often	Never	Never	Never	Never	Rarely	Very Often	Never	Never	Very Often	Often	Often	Often	Rarely	Often	Sometimes	Very Often	Sometimes	Very Often	Never	Often	Very Often	Never	Very Often	Very Often	No	No	No	No	No	Not at all	Not at all	Not at all	Not at all	Not at all	Not at all	Rare, less than a day or two	Several days	Not at all	25-34	Multiple ethnicity / Other (please specify)	Mexican/Hispanic/Latino	Yes, Mexican, Mexican American, Chicano	Male
Yes, I agree and consent to participate in this study	Often	Often	Often	Sometimes	Sometimes	Very Often	Rarely	Never	Never	Sometimes	Very Often	Often	Never	Never	Very Often	Very Often	Very Often	Very Often	Often	Often	Sometimes	Very Often	Very Often	Very Often	Never	Sometimes	Often	Rarely	Often	Sometimes	No	No	No	No	No	Not at all	Not at all	Not at all	Not at all	Not at all	Rare, less than a day or two	Rare, less than a day or two	Not at all	Not at all	65+			No, not of Hispanic, Latino, or Spanish origin	Male
Yes, I agree and consent to participate in this study	Often	Sometimes	Often	Often	Rarely	Often	Rarely	Rarely	Rarely	Never	Rarely	Often	Rarely	Rarely	Very Often	Often	Often	Often	Rarely	Often	Rarely	Often	Rarely	Often	Rarely	Rarely	Often	Rarely	Often	Often
Yes, I agree and consent to participate in this study	Often	Often	Often	Often	Never	Rarely	Rarely	Never	Never	Sometimes	Rarely	Often	Never	Never	Sometimes	Sometimes	Sometimes	Sometimes	Rarely	Often	Sometimes	Often	Never	Often	Never	Often	Sometimes	Never	Often	Often	No	No	No	No	No	Not at all	Several days	Rare, less than a day or two	Rare, less than a day or two	Not at all	Rare, less than a day or two	Rare, less than a day or two	Several days	Rare, less than a day or two	45-54	White		Yes, another Hispanic, Latino, or Spanish origin	Female
Yes, I agree and consent to participate in this study	Often	Often	Often	Rarely	Sometimes	Often	Never	Never	Never	Sometimes	Sometimes	Sometimes	Never	Never	Rarely	Sometimes	Never	Rarely	Rarely	Rarely	Often	Never	Very Often	Rarely	Very Often	Often	Rarely	Often	Very Often	Often	No	No	No	No	No	Not at all	Not at all	Not at all	Not at all	Not at all	Rare, less than a day or two	Nearly every day over the last 2 weeks	Not at all	Not at all
Yes, I agree and consent to participate in this study	Often	Sometimes	Very Often	Often	Sometimes	Often	Never	Sometimes	Sometimes	Sometimes	Often	Very Often	Sometimes	Rarely	Often	Often	Very Often	Often	Often	Often	Often	Often	Never	Very Often	Never	Sometimes	Often	Never	Very Often	Very Often	Yes	No	Yes	Yes	Yes	Not at all	More than 7 days	Rare, less than a day or two	Rare, less than a day or two	Several days	Several days	Several days	Several days	Several days	35-44	Black or African American		Yes, another Hispanic, Latino, or Spanish origin	Female
Yes, I agree and consent to participate in this study	Often	Often	Very Often	Sometimes	Sometimes	Sometimes	Sometimes	Sometimes	Sometimes	Never	Sometimes	Very Often	Sometimes	Sometimes	Very Often	Very Often	Very Often	Very Often	Sometimes	Sometimes	Sometimes	Often	Sometimes	Very Often	Rarely	Sometimes	Often	Rarely	Very Often	Very Often	No	No	No	No	No	Not at all	Rare, less than a day or two	Not at all	Not at all	Not at all	More than 7 days	More than 7 days	Rare, less than a day or two	Not at all	45-54	Black or African American		No, not of Hispanic, Latino, or Spanish origin	Female
Yes, I agree and consent to participate in this study	Often	Sometimes	Often	Often	Often	Sometimes	Sometimes	Sometimes	Very Often	Never	Rarely	Often	Often	Sometimes	Often	Often	Often	Often	Sometimes	Rarely	Sometimes	Sometimes	Sometimes	Sometimes	Rarely	Sometimes	Rarely	Rarely	Sometimes	Very Often	Yes	Yes	Yes	Yes	Yes	Not at all	Rare, less than a day or two	Rare, less than a day or two	Not at all	Rare, less than a day or two	Several days	Several days	Rare, less than a day or two	Not at all	35-44	Asian		No, not of Hispanic, Latino, or Spanish origin	Female
Yes, I agree and consent to participate in this study	Often	Often	Very Often	Very Often	Never	Sometimes	Sometimes	Never	Sometimes	Never	Rarely	Very Often	Never	Sometimes	Very Often	Very Often	Very Often	Very Often	Never	Often	Never	Very Often	Never	Very Often	Rarely	Rarely	Very Often	Never	Very Often	Very Often	Yes	No	No	No	Yes	Not at all	Not at all	Not at all	Not at all	Not at all	Not at all	Not at all	Not at all	Not at all	25-34	Asian		No, not of Hispanic, Latino, or Spanish origin	Female
Yes, I agree and consent to participate in this study	Very Often	Sometimes	Often	Very Often	Never	Sometimes	Never	Never	Sometimes	Never	Never	Very Often	Sometimes	Rarely	Very Often	Very Often	Very Often	Often	Never	Very Often	Sometimes	Often	Never	Very Often	Never	Never	Very Often	Often	Very Often	Very Often	Yes	Yes	No	No	No	Not at all	Not at all	Not at all	Not at all	Not at all	Rare, less than a day or two	Rare, less than a day or two	Several days	Rare, less than a day or two	55-64	Multiple ethnicity / Other (please specify)	east indian	Choose not to disclose	Female
Yes, I agree and consent to participate in this study	Often	Often	Very Often	Sometimes	Rarely	Sometimes	Rarely	Rarely	Never	Sometimes	Often	Often	Never	Never	Very Often	Very Often	Often	Often	Rarely	Often	Sometimes	Often	Sometimes	Very Often	Sometimes	Sometimes	Often	Rarely	Often	Very Often	No	No	No	No	No	Not at all	Not at all	Not at all	Not at all	Not at all	Not at all	Rare, less than a day or two	Not at all	Not at all	55-64	Black or African American			Male
Yes, I agree and consent to participate in this study	Often	Often	Often	Sometimes	Rarely	Sometimes	Rarely	Never	Rarely	Never	Never	Often	Never	Never	Sometimes	Sometimes	Often	Often	Rarely	Sometimes	Rarely	Sometimes	Never	Often	Never	Never	Often	Never	Often	Often	No	No	No	No	No	Not at all	Rare, less than a day or two	Rare, less than a day or two	Not at all	Not at all	Rare, less than a day or two	Rare, less than a day or two	Several days	Not at all	35-44	Multiple ethnicity / Other (please specify)	other	Yes, Puerto Rican	Female
Yes, I agree and consent to participate in this study	Often	Sometimes	Very Often	Very Often	Rarely	Often	Rarely	Rarely	Rarely	Rarely	Rarely	Often	Rarely	Rarely	Very Often	Often	Very Often	Often	Sometimes	Often	Sometimes	Often	Never	Very Often	Rarely	Often	Often	Rarely	Often	Often	No	No	No	No	Yes	Rare, less than a day or two	Rare, less than a day or two	Several days	Rare, less than a day or two	Rare, less than a day or two	Rare, less than a day or two	Rare, less than a day or two	Rare, less than a day or two	Rare, less than a day or two	55-64	White			Male
Yes, I agree and consent to participate in this study	Sometimes	Very Often	Very Often	Very Often	Sometimes	Sometimes	Never	Sometimes	Never	Never	Sometimes	Very Often	Sometimes	Often	Very Often	Very Often	Sometimes	Very Often	Never	Very Often	Sometimes	Very Often	Never	Very Often	Never	Never	Very Often	Often	Very Often	Very Often	Yes	Yes	Yes	No	No	Not at all	Nearly every day over the last 2 weeks	Nearly every day over the last 2 weeks	Nearly every day over the last 2 weeks	Not at all	Nearly every day over the last 2 weeks	Nearly every day over the last 2 weeks	Several days	Not at all	35-44	Black or African American		No, not of Hispanic, Latino, or Spanish origin	Female
Yes, I agree and consent to participate in this study	Often	Often	Very Often	Very Often	Sometimes	Often	Never	Rarely	Rarely	Rarely	Rarely	Very Often		Rarely	Very Often	Often	Sometimes	Often	Sometimes	Often	Sometimes	Often	Rarely	Often	Never	Never	Often	Never	Often	Very Often	Yes	Yes	No	Yes	No	Rare, less than a day or two	Rare, less than a day or two	Rare, less than a day or two	Rare, less than a day or two	Rare, less than a day or two	Rare, less than a day or two	Rare, less than a day or two	More than 7 days	Not at all	35-44	Black or African American		No, not of Hispanic, Latino, or Spanish origin	Female
Yes, I agree and consent to participate in this study	Very Often	Rarely	Very Often	Very Often	Never	Very Often	Never	Never	Never	Never	Never	Very Often	Never	Never	Often	Often	Very Often	Very Often	Never	Very Often	Never	Very Often	Never	Very Often	Never	Never	Very Often	Never	Very Often	Very Often	No	No	No	No	No	Not at all	Not at all	Not at all	Not at all	Not at all	Not at all	Not at all	Not at all	Not at all	55-64	Multiple ethnicity / Other (please specify)	african american/hispanic	Yes, Puerto Rican	Female
Yes, I agree and consent to participate in this study	Very Often	Often	Very Often	Very Often	Never	Very Often	Very Often	Never	Never	Rarely	Never	Very Often	Never	Never	Very Often	Very Often	Very Often	Very Often	Never	Very Often	Never	Very Often	Never	Very Often	Never	Never	Very Often	Never	Very Often	Very Often	No	No	Yes	No	No	Not at all	Rare, less than a day or two	Not at all	Not at all	Not at all	Not at all	Not at all	Not at all	Not at all	35-44	Black or African American		No, not of Hispanic, Latino, or Spanish origin	Male
Yes, I agree and consent to participate in this study	Sometimes	Often	Very Often	Often	Never	Sometimes	Sometimes	Sometimes	Sometimes	Sometimes	Sometimes	Often	Sometimes	Rarely	Very Often	Very Often	Often	Often	Very Often	Very Often	Often	Very Often	Never	Very Often	Never	Often	Often	Never	Very Often	Often	No	Yes	No	No	No	Rare, less than a day or two	Not at all	Not at all	Not at all	Rare, less than a day or two	Rare, less than a day or two	Several days	Rare, less than a day or two	Not at all	35-44	Black or African American		No, not of Hispanic, Latino, or Spanish origin	Male
Yes, I agree and consent to participate in this study	Often	Never	Often	Rarely	Sometimes	Often	Never	Never	Rarely	Never	Never	Often	Never	Never	Often	Often	Often	Often	Never	Often	Never	Often	Rarely	Often	Never	Never	Rarely	Often	Very Often	Often	No	No	No	Yes	No	Not at all	Not at all	Not at all	Not at all	Not at all	Not at all	Not at all	Not at all	Not at all	35-44	Black or African American		No, not of Hispanic, Latino, or Spanish origin	Female
Yes, I agree and consent to participate in this study	Often	Never	Often	Often	Sometimes	Often	Never	Never	Never	Never	Never	Often	Never	Never	Often	Often	Often	Often	Rarely	Often	Sometimes	Often	Never	Often	Never	Never	Often	Never	Often	Often	No	No	No	No	No	Not at all	Not at all	Not at all	Not at all	Not at all	Not at all	Not at all	Not at all	Not at all
Yes, I agree and consent to participate in this study	Often	Often	Very Often	Very Often	Sometimes	Very Often	Never	Never	Rarely	Sometimes	Sometimes	Often	Never	Rarely	Very Often	Often	Very Often	Often	Often	Very Often	Very Often	Very Often	Never	Very Often	Rarely	Sometimes	Often	Rarely	Very Often	Very Often	No	No	No	No	No	Rare, less than a day or two	Not at all	Not at all	Not at all	Not at all	Not at all	Rare, less than a day or two	Nearly every day over the last 2 weeks	Not at all	55-64	Asian		No, not of Hispanic, Latino, or Spanish origin	Female
Yes, I agree and consent to participate in this study	Sometimes	Often	Very Often	Sometimes	Rarely	Often	Rarely	Sometimes	Rarely	Never	Sometimes	Often	Rarely	Never	Often	Often	Sometimes	Sometimes	Sometimes	Often	Rarely	Often	Rarely	Often	Rarely	Sometimes	Sometimes	Rarely	Often	Often	No	No	No	No	No	Several days	Rare, less than a day or two	Rare, less than a day or two	Not at all	Rare, less than a day or two	Rare, less than a day or two	Several days	Several days	Rare, less than a day or two	35-44	White		No, not of Hispanic, Latino, or Spanish origin	Male
Yes, I agree and consent to participate in this study	Often	Very Often	Very Often	Often	Sometimes	Often	Often	Never	Never	Never	Rarely	Very Often	Rarely	Rarely	Very Often	Often	Very Often	Very Often	Rarely	Often	Rarely	Often	Rarely	Very Often	Rarely	Rarely	Often	Sometimes	Very Often	Very Often	Yes	Yes	Yes	No	No	Rare, less than a day or two	Rare, less than a day or two	Several days	Rare, less than a day or two	Rare, less than a day or two	Rare, less than a day or two	Rare, less than a day or two	Rare, less than a day or two	Rare, less than a day or two	35-44	Black or African American		No, not of Hispanic, Latino, or Spanish origin	Female
Yes, I agree and consent to participate in this study	Often	Very Often	Very Often	Very Often	Sometimes	Sometimes	Rarely	Sometimes	Sometimes	Rarely	Sometimes	Very Often	Sometimes	Sometimes	Often	Sometimes	Sometimes	Often		Very Often	Sometimes	Sometimes	Often	Very Often	Often	Rarely	Often	Sometimes	Very Often	Sometimes	No	Yes	Yes	Yes	No	Rare, less than a day or two	Several days	Several days	Rare, less than a day or two	Rare, less than a day or two	Nearly every day over the last 2 weeks	Several days	Several days	Not at all	55-64	Multiple ethnicity / Other (please specify)	Hispanic	Yes, Puerto Rican	Female
Yes, I agree and consent to participate in this study	Often	Often	Very Often	Very Often	Rarely	Rarely	Sometimes	Rarely	Rarely	Never	Rarely	Very Often	Sometimes	Rarely	Very Often	Often	Often	Sometimes	Very Often	Very Often	Sometimes	Very Often	Rarely	Very Often	Rarely	Sometimes	Often	Never	Very Often	Often	No	No	No	Yes	No	Not at all	Rare, less than a day or two	Rare, less than a day or two	Not at all	Not at all	Several days	Rare, less than a day or two	Nearly every day over the last 2 weeks	Several days	18-24	Black or African American		Yes, another Hispanic, Latino, or Spanish origin	Female
Yes, I agree and consent to participate in this study	Often	Very Often	Often	Very Often	Sometimes		Often	Sometimes	Often	Never	Often	Very Often	Very Often	Often	Very Often	Often	Very Often	Very Often	Never	Very Often	Sometimes	Very Often	Rarely	Very Often	Sometimes	Never	Often	Never	Very Often	Very Often	No	No	No	No	No	Nearly every day over the last 2 weeks	Nearly every day over the last 2 weeks	Nearly every day over the last 2 weeks	Not at all	Not at all	Nearly every day over the last 2 weeks	Not at all	Nearly every day over the last 2 weeks	Not at all	35-44	Black or African American		No, not of Hispanic, Latino, or Spanish origin	Female
Yes, I agree and consent to participate in this study	Often	Often	Very Often	Very Often	Rarely	Often	Sometimes	Rarely	Sometimes	Rarely	Often	Very Often	Sometimes	Sometimes	Often	Often	Very Often	Very Often	Sometimes	Very Often	Often	Often	Never	Very Often	Rarely	Sometimes	Often	Rarely	Very Often	Very Often	Yes	No	Yes	Yes	Yes	Rare, less than a day or two	Several days	Rare, less than a day or two	Rare, less than a day or two	Several days	Rare, less than a day or two	Not at all	Not at all	Not at all	55-64	White		Yes, another Hispanic, Latino, or Spanish origin
Yes, I agree and consent to participate in this study	Often	Sometimes	Very Often	Often	Sometimes	Sometimes	Never	Rarely	Rarely	Rarely	Rarely	Very Often	Sometimes	Rarely	Very Often	Often	Very Often	Very Often	Sometimes	Very Often	Sometimes	Very Often	Sometimes	Very Often	Rarely	Sometimes	Very Often	Rarely	Very Often	Very Often	No	Yes	Yes	Yes	No	Rare, less than a day or two	Several days	Not at all	Several days	Several days	Rare, less than a day or two	Several days	Several days	Not at all	25-34	Black or African American		Choose not to disclose	Female
Yes, I agree and consent to participate in this study	Often	Sometimes	Very Often	Very Often	Rarely	Often	Sometimes	Sometimes	Often	Rarely	Rarely	Very Often	Rarely	Sometimes	Often	Sometimes	Sometimes	Often	Sometimes	Often	Rarely	Often	Sometimes	Often	Rarely	Often	Often	Rarely	Often	Very Often	Yes	No	No	No	Yes	Not at all	Not at all	Several days	Not at all	Not at all	Not at all	Rare, less than a day or two	Rare, less than a day or two	Not at all	25-34	White		Yes, another Hispanic, Latino, or Spanish origin	Male
Yes, I agree and consent to participate in this study	Often	Often	Very Often	Often	Often	Very Often	Often	Rarely	Sometimes	Sometimes	Sometimes	Often	Sometimes	Sometimes	Very Often	Often	Often	Often	Sometimes	Often	Sometimes	Often	Sometimes	Often	Sometimes	Sometimes	Sometimes	Sometimes	Very Often	Often	No	Yes	Yes	Yes	Yes	Rare, less than a day or two	Rare, less than a day or two	Several days	Several days	Several days	Several days	Several days	Several days	Rare, less than a day or two	45-54	Asian		No, not of Hispanic, Latino, or Spanish origin	Female
Yes, I agree and consent to participate in this study	Often	Very Often	Often	Often	Never	Very Often	Sometimes	Never	Never	Never	Never	Very Often	Never	Never	Very Often	Often	Often	Sometimes	Rarely	Often	Often	Often	Never	Very Often	Never	Sometimes	Sometimes	Sometimes	Often	Often	No	No	No	Yes	Yes	Not at all	Not at all	Not at all	Not at all	Not at all	Rare, less than a day or two	Several days	Rare, less than a day or two	Not at all	25-34	Asian		No, not of Hispanic, Latino, or Spanish origin	Male
Yes, I agree and consent to participate in this study	Often	Sometimes	Very Often	Often	Rarely	Often	Never	Rarely	Never	Never	Never	Sometimes	Never	Never		Sometimes	Often	Often	Rarely	Never	Never	Often	Never	Often	Never	Rarely	Rarely	Rarely	Very Often	Very Often	No	No	No	No	No	Not at all	Rare, less than a day or two	Not at all	Not at all	Not at all	Rare, less than a day or two	Rare, less than a day or two	Several days	Not at all	35-44	Other Pacific Islander		Yes, another Hispanic, Latino, or Spanish origin	Male
Yes, I agree and consent to participate in this study	Often	Often	Very Often	Very Often	Rarely	Often	Never	Never	Rarely	Never	Never	Very Often	Rarely	Rarely	Often	Often	Often	Often	Never	Often	Sometimes	Often	Never	Very Often	Never	Rarely	Often	Rarely	Often	Very Often	No	No	No	No	No	Not at all	Not at all	Not at all	Not at all	Not at all	Rare, less than a day or two	Rare, less than a day or two	Rare, less than a day or two	Not at all	45-54	Asian		No, not of Hispanic, Latino, or Spanish origin	Female
Yes, I agree and consent to participate in this study	Often	Sometimes	Very Often	Very Often	Rarely	Often	Often	Rarely	Sometimes	Rarely	Often	Very Often	Rarely	Often	Sometimes	Sometimes	Often	Often	Sometimes	Sometimes	Often	Often	Very Often	Often	Sometimes	Very Often	Sometimes	Rarely	Very Often	Often	Yes	Yes	No	Yes	No	Not at all	Rare, less than a day or two	Not at all	Not at all	Not at all	Not at all	Rare, less than a day or two	Not at all	Rare, less than a day or two	35-44	Multiple ethnicity / Other (please specify)	Hispanic	Yes, another Hispanic, Latino, or Spanish origin	Female
Yes, I agree and consent to participate in this study	Often	Often	Often	Sometimes	Rarely	Often	Sometimes	Rarely	Sometimes	Rarely	Sometimes	Sometimes	Sometimes	Sometimes	Rarely	Often	Often	Often	Often	Often	Often	Often	Sometimes	Often	Sometimes	Often	Often	Rarely	Often	Often	No	No	No	Yes	No	Not at all	Rare, less than a day or two	Rare, less than a day or two	Not at all	Not at all	Not at all	Not at all	Not at all	Not at all	25-34	Asian		No, not of Hispanic, Latino, or Spanish origin	Male
Yes, I agree and consent to participate in this study	Often	Often	Very Often	Often	Rarely	Often	Often	Never	Never	Never	Never	Very Often	Never	Never	Very Often	Often	Often	Often	Often	Often	Sometimes	Often	Rarely	Often	Rarely	Sometimes	Sometimes	Sometimes	Sometimes	Very Often	No	No	No	No	No	Not at all	Not at all	Not at all	Not at all	Not at all	Not at all	Not at all	Not at all	Not at all	25-34	Asian		No, not of Hispanic, Latino, or Spanish origin	Male
Yes, I agree and consent to participate in this study	Often	Sometimes	Often	Often	Rarely	Sometimes	Never	Rarely	Rarely	Rarely	Rarely	Often	Rarely	Never	Often	Often	Often	Sometimes	Sometimes	Sometimes	Sometimes	Often	Never		Never	Never	Sometimes	Rarely	Very Often	Often	No	No	No	No	No	Not at all	Rare, less than a day or two	Not at all	Rare, less than a day or two	Rare, less than a day or two	Rare, less than a day or two	Rare, less than a day or two	Rare, less than a day or two	Not at all	55-64	Black or African American		Yes, Puerto Rican	Female
Yes, I agree and consent to participate in this study	Often	Often	Very Often	Very Often	Sometimes	Often	Sometimes	Rarely	Rarely	Rarely	Rarely	Very Often	Rarely	Rarely	Very Often	Often	Often	Often	Rarely	Very Often	Sometimes	Very Often	Rarely	Very Often	Rarely	Rarely	Often	Rarely	Often	Very Often	No	No	No	No	No	Rare, less than a day or two	Rare, less than a day or two	Rare, less than a day or two	Not at all	Not at all	Rare, less than a day or two	Rare, less than a day or two	Rare, less than a day or two	Not at all	25-34	Multiple ethnicity / Other (please specify)	Philipino and Guyanese	No, not of Hispanic, Latino, or Spanish origin	Female
Yes, I agree and consent to participate in this study	Often	Very Often	Very Often	Very Often	Very Often	Very Often	Never	Sometimes	Sometimes	Often	Often	Very Often	Sometimes	Sometimes	Sometimes	Very Often	Very Often	Very Often	Very Often	Very Often	Often	Very Often	Often	Very Often	Often	Sometimes	Very Often	Sometimes	Very Often	Very Often	Yes	Yes	No	No	No	Not at all	Rare, less than a day or two	Not at all	Rare, less than a day or two	Rare, less than a day or two	Rare, less than a day or two	More than 7 days	More than 7 days	More than 7 days	45-54	Black or African American		No, not of Hispanic, Latino, or Spanish origin	Female
Yes, I agree and consent to participate in this study	Often	Often	Sometimes	Often	Rarely	Sometimes	Rarely	Rarely	Sometimes	Rarely	Sometimes	Sometimes	Rarely	Rarely	Very Often	Sometimes	Sometimes	Sometimes	Sometimes	Sometimes	Sometimes	Often	Rarely	Often	Rarely	Sometimes	Rarely	Rarely	Sometimes	Sometimes	No	No	No	No	No	Not at all	Not at all	Not at all	Not at all	Not at all	Not at all	Not at all	Not at all	Not at all	25-34	Asian		No, not of Hispanic, Latino, or Spanish origin	Female
Yes, I agree and consent to participate in this study	Often	Sometimes	Often	Often	Rarely	Often	Never	Rarely	Sometimes	Rarely	Sometimes	Sometimes	Rarely	Rarely	Often	Often	Sometimes	Sometimes	Sometimes	Often	Rarely	Often	Rarely	Often	Sometimes	Rarely	Sometimes	Rarely	Often	Often	No	Yes	No	No	No	Not at all	Not at all	Not at all	Not at all	Not at all	Not at all	Rare, less than a day or two	Not at all	Not at all	45-54	White		No, not of Hispanic, Latino, or Spanish origin	Female
Yes, I agree and consent to participate in this study	Often	Often	Often	Sometimes	Rarely	Rarely	Never	Rarely	Sometimes	Never	Never	Often	Never	Often	Rarely	Often	Often	Sometimes	Sometimes	Often	Never	Often	Never	Often	Never	Never	Often	Sometimes	Often	Often	No	No	No	No	No	Not at all	Not at all	Not at all	Not at all	Not at all	Not at all	Not at all	Not at all	Not at all	35-44	Black or African American		No, not of Hispanic, Latino, or Spanish origin	Female
Yes, I agree and consent to participate in this study	Often	Often	Very Often	Often	Very Often	Often	Sometimes	Sometimes	Often	Sometimes	Often	Often	Sometimes	Rarely	Sometimes	Rarely	Often	Often	Often	Often	Sometimes	Sometimes	Rarely	Sometimes	Very Often	Sometimes	Sometimes	Sometimes	Often	Sometimes	Yes	Yes	Yes	Yes	Yes	Not at all	Rare, less than a day or two	Rare, less than a day or two	Rare, less than a day or two	Not at all	Several days	More than 7 days	More than 7 days	Rare, less than a day or two	25-34	Asian		No, not of Hispanic, Latino, or Spanish origin	Female
Yes, I agree and consent to participate in this study	Often	Rarely	Very Often	Very Often	Rarely	Often	Rarely	Never	Rarely	Never	Never	Very Often	Rarely	Rarely	Very Often	Very Often	Often	Often	Sometimes	Often	Sometimes	Very Often	Rarely	Very Often	Never	Never	Often	Never	Very Often	Very Often	No	No	No	No	No	Not at all	Not at all	Not at all	Not at all	Not at all	Rare, less than a day or two	Not at all	Not at all	Not at all	45-54	White		Yes, another Hispanic, Latino, or Spanish origin	Female
Yes, I agree and consent to participate in this study	Often	Sometimes	Sometimes	Very Often	Rarely	Sometimes	Often	Rarely	Sometimes	Often	Often	Very Often	Rarely	Never	Often	Often	Very Often	Very Often	Sometimes	Sometimes	Very Often	Very Often	Rarely	Very Often	Sometimes	Rarely	Often	Rarely	Very Often	Often	Yes	Yes	No	Yes	No	Not at all	Several days	Rare, less than a day or two	Rare, less than a day or two	Not at all	Several days	Several days	Several days	Rare, less than a day or two	65+	Black or African American		No, not of Hispanic, Latino, or Spanish origin	Female
Yes, I agree and consent to participate in this study	Often	Often	Often	Often	Rarely	Sometimes	Often	Sometimes	Often	Sometimes	Often	Often	Sometimes	Rarely	Often	Sometimes	Often	Often	Very Often	Often	Sometimes	Often	Sometimes	Sometimes	Sometimes	Often	Sometimes	Sometimes	Often	Often	Yes	Yes	No	Yes	No	Not at all	Several days	Rare, less than a day or two	Not at all	Not at all	Rare, less than a day or two	Rare, less than a day or two	Several days	Not at all
Yes, I agree and consent to participate in this study	Often	Very Often	Very Often	Very Often	Rarely	Often		Never	Rarely	Never	Never	Very Often	Never	Never	Very Often	Often	Often	Very Often	Often	Very Often	Often	Very Often	Never	Very Often	Never	Sometimes	Very Often	Never	Very Often	Very Often	No	No	No	No	No	Not at all	Not at all	Not at all	Not at all	Not at all	Not at all	Not at all	Not at all	Not at all	35-44	Asian		No, not of Hispanic, Latino, or Spanish origin	Female
Yes, I agree and consent to participate in this study	Often	Often	Often	Often	Never	Often	Rarely	Rarely	Rarely	Sometimes	Rarely	Often	Sometimes	Rarely	Often	Often	Often	Often	Sometimes	Often	Sometimes	Often	Rarely	Very Often	Never	Rarely	Often	Never	Often	Often	No	No	No	No	No	Not at all	Not at all	Rare, less than a day or two	Not at all	Not at all	Not at all	Rare, less than a day or two	Nearly every day over the last 2 weeks	Not at all	25-34	Asian		Choose not to disclose	Female
Yes, I agree and consent to participate in this study	Often	Sometimes	Very Often	Sometimes	Sometimes	Sometimes	Sometimes	Rarely	Rarely	Sometimes	Sometimes	Very Often	Never	Rarely	Sometimes	Sometimes	Sometimes	Sometimes	Very Often	Sometimes	Often	Often	Never	Often	Never	Sometimes	Sometimes	Never	Very Often	Very Often	No	No	No	Yes	Yes	Not at all	Rare, less than a day or two	Not at all	Not at all	Rare, less than a day or two	Rare, less than a day or two	Rare, less than a day or two	Rare, less than a day or two	Rare, less than a day or two	35-44	White		No, not of Hispanic, Latino, or Spanish origin	Female
Yes, I agree and consent to participate in this study	Often	Sometimes	Very Often	Very Often	Often	Sometimes	Very Often	Never	Sometimes	Very Often	Very Often	Very Often	Never	Sometimes	Very Often	Very Often	Very Often	Very Often	Often	Very Often	Sometimes	Very Often	Often	Very Often	Sometimes	Never	Very Often	Rarely	Very Often	Very Often	No	No	Yes	No	No	Not at all	Not at all	Rare, less than a day or two	Not at all	Not at all	Rare, less than a day or two	Several days	Several days	Not at all	55-64	Black or African American		No, not of Hispanic, Latino, or Spanish origin	Male
Yes, I agree and consent to participate in this study	Often	Often	Very Often	Very Often	Rarely	Very Often	Never	Never	Never	Sometimes	Often	Often	Never	Never	Very Often	Often	Sometimes	Often	Sometimes	Often	Sometimes	Often	Never	Often	Never	Sometimes	Sometimes	Sometimes	Often	Often	No	No	No	No	No	Not at all	Not at all	Not at all	Not at all	Not at all	Rare, less than a day or two	Rare, less than a day or two	Not at all	Not at all	45-54	Asian		No, not of Hispanic, Latino, or Spanish origin	Female
Yes, I agree and consent to participate in this study	Often	Sometimes	Very Often	Very Often	Rarely	Sometimes	Rarely	Rarely	Never	Never	Rarely	Often	Never	Never	Very Often	Very Often	Often	Very Often		Often	Rarely	Often	Rarely	Often	Rarely	Sometimes	Often	Rarely	Very Often	Often	No	No	No	No	No	Not at all	Not at all	Not at all	Not at all	Not at all	Not at all	Not at all	Not at all	Not at all	55-64	Black or African American		No, not of Hispanic, Latino, or Spanish origin	Female
Yes, I agree and consent to participate in this study	Often	Rarely	Very Often	Very Often	Sometimes	Very Often	Rarely	Rarely	Rarely	Rarely	Rarely	Very Often	Rarely	Sometimes	Rarely	Often	Very Often	Very Often	Sometimes	Often	Sometimes	Very Often	Never	Very Often	Never	Sometimes	Often	Sometimes	Often	Very Often	No	Yes	No	No	No	Not at all	Rare, less than a day or two	Several days	Several days	Several days	Rare, less than a day or two	Rare, less than a day or two	Not at all	Not at all	45-54	Asian		No, not of Hispanic, Latino, or Spanish origin	Female
Yes, I agree and consent to participate in this study	Very Often	Very Often	Very Often	Very Often	Never	Never	Never	Never	Never	Never	Never	Very Often	Never	Never	Never	Very Often	Very Often	Very Often	Never	Very Often	Never	Very Often	Never	Very Often	Never	Never	Very Often	Never	Very Often	Very Often	No	No	No	No	No	Not at all	Not at all	Not at all	Not at all	Not at all	Not at all	Not at all	Not at all	Not at all	35-44	Multiple ethnicity / Other (please specify)	hispanic	Yes, Puerto Rican	Female
Yes, I agree and consent to participate in this study	Often	Sometimes	Very Often	Very Often	Rarely	Often	Never	Never	Rarely	Never	Never	Often	Rarely	Rarely	Often	Often	Often	Very Often	Sometimes	Often	Rarely	Often	Never	Often	Never	Sometimes	Often	Never	Sometimes	Often	No	No	No	No	No	Not at all	Rare, less than a day or two	Not at all	Not at all	Not at all	Not at all	Rare, less than a day or two	Not at all	Not at all	45-54	Asian		No, not of Hispanic, Latino, or Spanish origin	Female
Yes, I agree and consent to participate in this study	Often	Very Often	Often	Often	Rarely	Often	Often	Rarely	Rarely	Never	Rarely	Often	Rarely	Often	Often	Often	Often	Often	Rarely	Often	Rarely	Often	Rarely	Often	Rarely	Rarely	Often	Rarely	Often	Often	No	No	No	No	No	Not at all	Not at all	Not at all	Not at all	Not at all	Not at all	Not at all	Rare, less than a day or two	Not at all	65+	White		No, not of Hispanic, Latino, or Spanish origin	Male
Yes, I agree and consent to participate in this study	Often	Sometimes	Often	Sometimes	Rarely	Often	Never	Never	Never	Never	Rarely	Very Often	Never	Never	Often	Often	Sometimes	Often	Rarely	Sometimes	Sometimes	Very Often	Never	Often	Never	Sometimes	Often	Rarely	Sometimes	Very Often	No	No	No	No	No	Not at all	Not at all	Not at all	Not at all	Not at all	Not at all	Not at all	Not at all	Not at all	25-34	Asian		No, not of Hispanic, Latino, or Spanish origin	Male
Yes, I agree and consent to participate in this study	Often	Sometimes	Very Often	Very Often	Sometimes	Often	Sometimes	Rarely	Sometimes	Sometimes	Rarely	Very Often	Sometimes	Sometimes	Often	Often	Often	Often	Rarely	Often	Sometimes	Often	Often	Often	Never	Sometimes	Often	Rarely	Very Often	Often	No	Yes	No	No	No	Rare, less than a day or two	Rare, less than a day or two	Not at all	Not at all	Not at all	Not at all	Rare, less than a day or two	Rare, less than a day or two	Not at all	65+	White		No, not of Hispanic, Latino, or Spanish origin	Male
Yes, I agree and consent to participate in this study	Often	Very Often	Very Often	Often	Sometimes	Never	Never	Never	Very Often	Never	Very Often	Very Often	Never	Never	Never	Very Often	Very Often	Very Often	Never	Very Often	Rarely	Very Often	Never	Very Often	Never	Never	Very Often	Never	Very Often	Very Often	No	No	No	No	No	Not at all	Not at all	Not at all	Not at all	Not at all	Not at all	Not at all	Not at all	Not at all	25-34	White		No, not of Hispanic, Latino, or Spanish origin	Male
Yes, I agree and consent to participate in this study	Often	Very Often	Very Often	Often	Very Often	Very Often	Never	Rarely	Rarely	Never	Sometimes	Very Often	Rarely	Rarely	Very Often	Often	Often	Very Often	Rarely	Often	Sometimes	Often	Rarely	Very Often	Sometimes	Never	Often	Sometimes	Very Often	Very Often	No	No	No	No	No	Not at all	Not at all	Not at all	Not at all	Not at all	Rare, less than a day or two	Not at all	Rare, less than a day or two	Not at all	45-54	White		No, not of Hispanic, Latino, or Spanish origin	Female
Yes, I agree and consent to participate in this study	Often	Often	Very Often	Sometimes	Rarely	Very Often	Rarely	Never	Rarely	Never	Rarely	Often	Never	Never	Often	Often	Often	Often	Sometimes	Sometimes	Rarely	Often	Rarely	Very Often	Never	Rarely	Often	Rarely	Very Often	Often	No	Yes	No	No	No	Not at all	Not at all	Not at all	Not at all	Not at all	Not at all	Not at all	Not at all	Not at all	25-34	Black or African American		No, not of Hispanic, Latino, or Spanish origin	Female
Yes, I agree and consent to participate in this study	Often	Often	Very Often	Very Often	Often	Often	Sometimes	Never	Very Often	Never	Very Often	Often	Sometimes	Sometimes	Often	Often	Often	Often	Very Often	Often	Sometimes	Often	Never	Very Often	Never	Sometimes	Often	Rarely	Very Often	Very Often
Yes, I agree and consent to participate in this study	Often	Very Often	Often	Sometimes	Often	Rarely	Often	Often	Very Often	Sometimes	Very Often	Sometimes	Rarely	Sometimes	Often	Sometimes	Sometimes	Sometimes	Often	Often	Often	Sometimes	Sometimes	Often	Often	Very Often	Sometimes	Sometimes	Often	Sometimes	Yes	No	No	Yes	Yes	Rare, less than a day or two	Several days	Rare, less than a day or two	Not at all	Rare, less than a day or two	Rare, less than a day or two	Rare, less than a day or two	Rare, less than a day or two	Rare, less than a day or two	25-34	Asian		No, not of Hispanic, Latino, or Spanish origin	Female
[truncated: 204 more rows]
[truncated: 16 more columns]
